# Supplementary material for: Viral proteins as a potential driver of histone depletion in dinoflagellates
Source: Nat Commun. 2018 Apr 18;9:1535. doi: 10.1038/s41467-018-03993-4 (PMC5906630; doi:10.1038/s41467-018-03993-4)
Supplement: Supplementary file 4 — Supplementary Data 1 [file 41467_2018_3993_MOESM4_ESM.xls]

## Sheet: SGA
Supplementary Data 1. DVNP synthetic genetic array data
Gene deletions that increase and decrease histone levels are highlighted in red and blue, respectively.
#, ordered position; Plate, agar plate mutant was on; Row/Col, row and column position of mutant on agar plate; ORF, open reading frame; Gene, gene name; Ctrl, relative growth of control;
Ctrl SD; standard deviation of control; Exp, relative growth of DVNP-3HA-NLS-expressing strain; Exp SD, standard deviation of experimental; Ratio, ratio of experimental over control growth;
Ratio SD, standard deviation of the ratio; Diff, difference between the control and experimental growth; p-value, p-value derived from the three replicates obtained by paried two sided t-test
#	Plate	Row	Col	ORF	Gene	Ctrl	Ctrl SD	Exp	Exp SD	Ratio	Ratio SD	Diff	p-value
1	3	11	8	YDL101C	DUN1	1.60567	0	0.05	0	0.0311397	0	-1.55567
2	3	32	17	YNL105W	RRT16	1.53103	0	0.05	0	0.0326577	0	-1.48103
3	3	18	11	YBR072W	HSP26	1.46329	0.282863	0.05	6.93889e-18	0.0355222	0.00706243	-1.41329	0.0194467
4	3	9	23	YML100W-A	YML100W-A	1.37372	0	0.05	0	0.0363976	0	-1.32372
5	3	10	8	YFR030W	MET10	1.33155	0	0.05	0	0.0375501	0	-1.28155
6	3	22	2	YPL183C	RTT10	1.33015	0	0.05	0	0.0375898	0	-1.28015
7	3	30	40	YBR119W	MUD1	1.32217	0	0.05	0	0.0378167	0	-1.27217
8	3	7	45	YPR065W	ROX1	1.32122	0	0.05	0	0.0378439	0	-1.27122
9	3	12	47	YJL139C	YUR1	1.31449	0	0.05	0	0.0380376	0	-1.26449
10	3	10	47	YBR056W	YBR056W	1.30738	0	0.05	0	0.0382444	0	-1.25738
11	3	29	43	YPR028W	YOP1	1.28382	0	0.05	0	0.0389463	0	-1.23382
12	3	15	11	YHR127W	YHR127W	1.26953	0.102326	0.05	6.93889e-18	0.0396473	0.00326193	-1.21953	0.00350168
13	3	32	14	YDL077C	VAM6	1.24945	0	0.05	0	0.0400177	0	-1.19945
14	3	9	43	YML103C	NUP188	1.2231	0	0.05	0	0.0408798	0	-1.1731
15	3	11	16	YDL106C	PHO2	1.22145	0	0.05	0	0.040935	0	-1.17145
16	3	5	15	YOR317W	FAA1	1.21994	0	0.05	0	0.0409855	0	-1.16994
17	3	4	7	YBR189W	RPS9B	1.21542	0	0.05	0	0.0411381	0	-1.16542
18	3	9	12	YJR153W	PGU1	1.20213	0	0.05	0	0.0415929	0	-1.15213
19	3	17	1	YER097W	YER097W	1.18293	0	0.05	0	0.0422678	0	-1.13293
20	3	18	3	YBR069C	TAT1	1.17977	0	0.05	0	0.0423813	0	-1.12977
21	3	5	5	YOL110W	SHR5	1.16869	0	0.05	0	0.0427831	0	-1.11869
22	3	26	47	YNL063W	MTQ1	1.16807	0	0.05	0	0.0428055	0	-1.11807
23	3	22	13	YNR034W	SOL1	1.16092	0	0.05	0	0.0430693	0	-1.11092
24	3	13	14	YMR174C	PAI3	1.15874	0	0.05	0	0.0431504	0	-1.10874
25	3	13	40	YDL201W	TRM8	1.15465	0	0.05	0	0.0433031	0	-1.10465
26	3	13	5	YEL011W	GLC3	1.15419	0	0.05	0	0.0433205	0	-1.10419
27	3	5	37	YOL118C	YOL118C	1.14818	0	0.05	0	0.0435471	0	-1.09818
28	3	8	43	YGR092W	DBF2	1.14548	0	0.05	0	0.0436499	0	-1.09548
29	3	6	20	YOR180C	DCI1	1.13793	0	0.05	0	0.0439394	0	-1.08793
30	3	17	7	YML123C	PHO84	1.13793	0	0.05	0	0.0439394	0	-1.08793
31	3	19	12	YDL134C	PPH21	1.13793	0	0.05	0	0.0439394	0	-1.08793
32	3	23	13	YJL108C	PRM10	1.13793	0	0.05	0	0.0439394	0	-1.08793
33	3	27	41	YJL073W	JEM1	1.13793	0	0.05	0	0.0439394	0	-1.08793
34	3	18	8	YMR104C	YPK2	1.12777	0	0.05	0	0.0443352	0	-1.07777
35	3	24	46	YDL054C	MCH1	1.12029	0	0.05	0	0.0446314	0	-1.07029
36	3	26	39	YNL069C	RPL16B	1.11761	0	0.05	0	0.0447383	0	-1.06761
37	3	10	24	YJL070C	YJL070C	1.11626	0	0.05	0	0.0447926	0	-1.06626
38	3	29	8	YOR202W	HIS3	1.08058	0	0.05	0	0.0462714	0	-1.03058
39	3	11	9	YPR069C	SPE3	1.08051	0	0.05	0	0.0462743	0	-1.03051
40	3	15	32	YDL125C	HNT1	1.08046	0	0.05	0	0.0462766	0	-1.03046
41	3	9	47	YML104C	MDM1	1.0754	0	0.05	0	0.0464942	0	-1.0254
42	3	30	6	YOR202W	HIS3	1.08345	0.123319	0.05	0	0.0467547	0.00532165	-1.03345	0.0756087
43	3	5	27	YML070W	DAK1	1.06617	0	0.05	0	0.0468969	0	-1.01617
44	3	19	9	YJL126W	NIT2	1.06552	0	0.05	0	0.0469256	0	-1.01552
45	3	21	41	YLR030W	YLR030W	1.05737	0	0.05	0	0.0472872	0	-1.00737
46	3	26	2	YIR043C	YIR043C	1.07695	0.168618	0.05	0	0.0475939	0.00745177	-1.02695	0.103604
47	3	22	10	YPL189W	GUP2	1.0478	0	0.05	0	0.0477191	0	-0.997798
48	3	14	5	YNR002C	ATO2	1.04589	0	0.05	0	0.0478061	0	-0.995892
49	3	9	17	YOL129W	VPS68	1.04567	0	0.05	0	0.0478164	0	-0.995666
50	3	17	15	YML128C	MSC1	1.03448	0	0.05	0	0.0483333	0	-0.984483
51	3	20	15	YJL206C	YJL206C	1.03448	0	0.05	0	0.0483333	0	-0.984483
52	3	2	41	YNL013C	YNL013C	1.03086	0	0.05	0	0.0485033	0	-0.980858
53	3	12	24	YDR467C	YDR467C	1.02956	0	0.05	0	0.0485646	0	-0.979557
54	3	12	15	YGR238C	KEL2	1.01872	0	0.05	0	0.0490812	0	-0.968719
55	3	7	18	YBR269C	SDH8	1.01379	0	0.05	0	0.0493197	0	-0.963793
56	3	2	42	YCR053W	THR4	1.01293	0	0.05	0	0.0493617	0	-0.96293
57	3	1	42	YLR433C	CNA1	1.01138	0	0.05	0	0.0494373	0	-0.961381
58	3	32	41	YNL121C	TOM70	1.07995	0.254605	0.05	6.93889e-18	0.0495996	0.0140063	-1.02995	0.0292217
59	3	18	44	YPR013C	CMR3	1.00735	0	0.05	0	0.0496352	0	-0.957349
60	3	7	28	YJR060W	CBF1	1.00345	0	0.05	0	0.0498282	0	-0.953448
61	3	1	41	YOL107W	YOL107W	1.00234	0	0.05	0	0.0498834	0	-0.952337
62	3	25	5	YLR034C	SMF3	1	0	0.05	0	0.05	0	-0.95
63	3	10	27	YBR050C	REG2	0.997044	0	0.05	0	0.0501482	0	-0.947044
64	3	17	18	YNR062C	YNR062C	0.988506	0	0.05	0	0.0505814	0	-0.938506
65	3	31	28	YDL190C	UFD2	0.988506	0	0.05	0	0.0505814	0	-0.938506
66	3	10	25	YNL043C	YNL043C	0.986207	0	0.05	0	0.0506993	0	-0.936207
67	4	16	30	YMR066W	SOV1	1.06016	0.299741	0.05	0	0.0512604	0.014493	-1.01016	0.183634
68	3	21	16	YDL229W	SSB1	0.965517	0	0.05	0	0.0517857	0	-0.915517
69	3	31	30	YJR019C	TES1	0.965517	0	0.05	0	0.0517857	0	-0.915517
70	3	7	15	YJL030W	MAD2	0.962069	0	0.05	0	0.0519713	0	-0.912069
71	3	16	7	YJL141C	YAK1	0.951385	0	0.05	0	0.052555	0	-0.901385
72	3	8	30	YBR156C	SLI15	0.941736	0	0.05	0	0.0530934	0	-0.891736
73	3	11	28	YDL110C	TMA17	0.939576	0	0.05	0	0.0532155	0	-0.889576
74	3	19	15	YOL162W	YOL162W	0.931034	0	0.05	0	0.0537037	0	-0.881034
75	3	21	18	YCL006C	YCL006C	0.931034	0	0.05	0	0.0537037	0	-0.881034
76	3	11	32	YDL112W	TRM3	0.929136	0	0.05	0	0.0538134	0	-0.879136
77	3	27	32	YDL179W	PCL9	0.943466	0.127374	0.05	0	0.05398	0.00728764	-0.893466	0.0901501
78	1	32	43	YEL065W	SIT1	0.923583	0.00366329	0.05	0	0.0541378	0.000214732	-0.873583	0.00266959
79	3	22	36	YPR078C	YPR078C	0.91954	0	0.05	0	0.054375	0	-0.86954
80	3	11	26	YBR292C	YBR292C	0.918697	0	0.05	0	0.0544249	0	-0.868697
81	3	13	29	YER091C	MET6	0.910345	0	0.05	0	0.0549242	0	-0.860345
82	3	19	17	YJL123C	MTC1	0.896552	0	0.05	0	0.0557692	0	-0.846552
83	3	26	3	YNL116W	DMA2	0.895284	0	0.05	0	0.0558482	0	-0.845284
84	3	20	41	YFR013W	IOC3	0.886176	0	0.05	0	0.0564222	0	-0.836176
85	3	20	21	YIR016W	YIR016W	0.885057	0	0.05	0	0.0564935	0	-0.835057
86	3	22	37	YNR042W	YNR042W	0.885057	0	0.05	0	0.0564935	0	-0.835057
87	3	21	20	YDL230W	PTP1	0.873563	0	0.05	0	0.0572368	0	-0.823563
88	3	23	11	YJR103W	URA8	0.863985	0	0.05	0	0.0578714	0	-0.813985
89	3	18	39	YNL145W	MFA2	0.863608	0	0.05	0	0.0578966	0	-0.813608
90	3	24	16	YDR513W	GRX2	0.862069	0	0.05	0	0.058	0	-0.812069
91	3	31	12	YDL186W	YDL186W	0.861734	0	0.05	0	0.0580225	0	-0.811734
92	3	6	27	YBR034C	HMT1	0.86087	0	0.05	0	0.0580808	0	-0.81087
93	3	19	21	YJL122W	ALB1	0.850575	0	0.05	0	0.0587838	0	-0.800575
94	1	29	42	YNL278W	CAF120	0.852816	0.0493097	0.05	6.93889e-18	0.0588313	0.0034961	-0.802816	0.00188094
95	3	26	43	YNL064C	YDJ1	0.846154	0	0.05	0	0.0590909	0	-0.796154
96	3	30	43	YIL108W	YIL108W	0.846154	0	0.05	0	0.0590909	0	-0.796154
97	1	32	27	YEL061C	CIN8	0.848961	0.0499596	0.05	0	0.0591002	0.00347792	-0.798961	0.0397565
98	3	28	30	YDL066W	IDP1	0.83908	0	0.05	0	0.059589	0	-0.78908
99	3	30	9	YBR001C	NTH2	0.837931	0	0.05	0	0.0596708	0	-0.787931
100	3	28	42	YDL070W	BDF2	0.883513	0.210949	0.05	6.93889e-18	0.0600417	0.0146575	-0.833513	0.030565
101	3	22	35	YNL127W	FAR11	0.827586	0	0.05	0	0.0604167	0	-0.777586
102	3	32	4	YGL109W	YGL109W	0.824111	0	0.05	0	0.0606714	0	-0.774111
103	3	20	39	YKL201C	MNN4	0.822968	0	0.05	0	0.0607557	0	-0.772968
104	3	28	5	YNL079C	TPM1	0.810345	0	0.05	0	0.0617021	0	-0.760345
105	3	32	18	YDL078C	MDH3	0.839999	0.173794	0.05	0	0.0621858	0.0128661	-0.789999	0.137856
106	3	28	11	YKR053C	YSR3	0.800766	0	0.05	0	0.0624402	0	-0.750766
107	3	19	32	YDL138W	RGT2	0.781609	0	0.05	0	0.0639706	0	-0.731609
108	3	27	23	YJR152W	DAL5	0.770115	0	0.05	0	0.0649254	0	-0.720115
109	3	30	15	YNL054W	VAC7	0.770115	0	0.05	0	0.0649254	0	-0.720115
110	1	32	19	YEL059W	HHY1	0.819046	0.219272	0.05	6.93889e-18	0.0650122	0.0148524	-0.769046	0.0383259
111	3	30	11	YNL058C	YNL058C	0.758621	0	0.05	0	0.0659091	0	-0.708621
112	3	19	26	YCR051W	YCR051W	0.758621	0	0.05	0	0.0659091	0	-0.708621
113	3	32	25	YNL107W	YAF9	0.755172	0	0.05	0	0.06621	0	-0.705172
114	3	17	24	YDL215C	GDH2	0.747126	0	0.05	0	0.0669231	0	-0.697126
115	3	18	35	YNL146W	YNL146W	0.747126	0	0.05	0	0.0669231	0	-0.697126
116	3	21	32	YDL233W	MFG1	0.747126	0	0.05	0	0.0669231	0	-0.697126
117	3	27	24	YDL177C	YDL177C	0.747126	0	0.05	0	0.0669231	0	-0.697126
118	3	29	20	YDR015C	YDR015C	0.747126	0	0.05	0	0.0669231	0	-0.697126
119	3	29	23	YPR015C	YPR015C	0.747126	0	0.05	0	0.0669231	0	-0.697126
120	3	18	4	YMR037C	MSN2	0.746767	0	0.05	0	0.0669553	0	-0.696767
121	1	32	35	YEL063C	CAN1	0.750455	0.064853	0.05	0	0.0671276	0.00580105	-0.700455	0.0587751
122	3	30	3	YNL057W	YNL057W	0.744675	0	0.05	0	0.0671433	0	-0.694675
123	1	32	23	YEL060C	PRB1	0.862733	0.301437	0.05	6.93889e-18	0.0685305	0.0305458	-0.812733	0.062411
124	3	17	29	YHR017W	YSC83	0.712644	0	0.05	0	0.0701613	0	-0.662644
125	3	22	8	YPR024W	YME1	0.711207	0	0.05	0	0.070303	0	-0.661207
126	3	19	28	YDL137W	ARF2	0.689655	0	0.05	0	0.0725	0	-0.639655
127	3	31	34	YJR020W	YJR020W	0.689655	0	0.05	0	0.0725	0	-0.639655
128	3	30	39	YIL107C	PFK26	0.680727	0	0.05	0	0.0734509	0	-0.630727
129	1	22	22	YER083C	GET2	0.691175	0.0868215	0.05	6.93889e-18	0.0736034	0.0100607	-0.641175	0.00904376
130	1	31	18	YOL009C	MDM12	0.676026	0.057761	0.05	6.93889e-18	0.0744748	0.00600691	-0.626026	0.00422954
131	3	18	31	YBR077C	SLM4	0.666667	0	0.05	0	0.075	0	-0.616667
132	4	16	34	YML110C	COQ5	0.666667	0	0.05	0	0.075	0	-0.616667
133	3	29	36	YDR020C	DAS2	0.655172	0	0.05	0	0.0763158	0	-0.605172
134	3	28	6	YDL057W	YDL057W	0.648976	0	0.05	0	0.0770444	0	-0.598976
135	4	16	24	YNL315C	ATP11	0.645161	0	0.05	0	0.0775	0	-0.595161
136	3	8	3	YGL219C	MDM34	0.628401	0	0.05	0	0.079567	0	-0.578401
137	3	25	18	YGR011W	YGR011W	0.597701	0	0.05	0	0.0836538	0	-0.547701
138	3	19	29	YJL121C	RPE1	0.761883	0.322522	0.05	6.93889e-18	0.086118	0.0491614	-0.711883	0.0891228
139	3	6	9	YNL021W	HDA1	0.561049	0	0.05	0	0.0891187	0	-0.511049
140	3	21	28	YDL232W	OST4	0.528736	0	0.05	0	0.0945652	0	-0.478736
141	3	22	29	YNR040W	YNR040W	0.528736	0	0.05	0	0.0945652	0	-0.478736
142	2	20	44	YMR070W	MOT3	0.522498	0	0.05	0	0.0956942	0	-0.472498
143	3	16	18	YDL013W	SLX5	0.662975	0.314037	0.05	0	0.0972343	0.0460578	-0.612975	0.301409
144	3	28	3	YKR041W	YKR041W	0.510396	0	0.05	0	0.0979632	0	-0.460396
145	1	32	33	YDR375C	BCS1	0.525711	0.102395	0.05	6.93889e-18	0.0985419	0.0177226	-0.475711	0.0223904
146	1	32	47	YEL066W	HPA3	1.16441	0.0996464	0.109731	0.084472	0.100344	0.0839602	-1.05467	0.0137258
147	1	32	39	YEL064C	AVT2	0.482958	0	0.05	0	0.103529	0	-0.432958
148	1	32	37	YDR377W	ATP17	0.486943	0.108364	0.05	6.93889e-18	0.107273	0.0206351	-0.436943	0.0294035
149	1	28	35	YEL050C	RML2	0.454314	0	0.05	0	0.110056	0	-0.404314
150	1	26	43	YBR268W	MRPL37	0.452294	0	0.05	0	0.110548	0	-0.402294
151	1	32	3	YEL054C	RPL12A	0.705728	0.0426791	0.0812874	0.0442471	0.114011	0.0589793	-0.624441	0.00292966
152	1	31	11	YMR242C	RPL20A	0.668214	0.102349	0.0898921	0.0564159	0.125686	0.0591947	-0.578322	0.00341699
153	3	30	46	YOR273C	TPO4	0.396953	0	0.05	0	0.12596	0	-0.346953
154	1	32	11	YEL056W	HAT2	0.924977	0.0447902	0.115029	0.0919653	0.12962	0.109375	-0.809948	0.0139142
155	1	28	28	YLR420W	URA4	0.364072	0.0761937	0.05	0	0.143626	0.0300583	-0.314072	0.151516
156	1	22	13	YPL144W	POC4	0.717459	0.0401171	0.111584	0.0615837	0.1512	0.0773815	-0.605875	0.0225465
157	3	15	44	YDL129W	YDL129W	1.19389	0	0.181362	0	0.151908	0	-1.01253
158	3	18	33	YNR025C	YNR025C	0.321839	0	0.05	0	0.155357	0	-0.271839
159	3	25	29	YLR040C	AFB1	0.972402	0.2032	0.12019	0.0992629	0.155917	0.156919	-0.852213	0.0572208
160	3	18	10	YMR048W	CSM3	1.15624	0.142241	0.167128	0.117128	0.15942	0.120913	-0.989111	0.163262
161	3	27	11	YJR146W	YJR146W	0.539934	0.223349	0.0965015	0.065763	0.161669	0.0437	-0.443433	0.0581964
162	3	14	26	YML038C	YMD8	0.660262	0.198764	0.119752	0.0697522	0.164473	0.0561304	-0.54051	0.149161
163	3	28	40	YGL105W	ARC1	1.0543	0.213681	0.148185	0.0981855	0.166258	0.126825	-0.906113	0.211028
164	1	20	7	YEL009C	GCN4	0.298198	0.00531434	0.05	6.93889e-18	0.167726	0.00295573	-0.248198	0.000229151
165	3	20	29	YDR007W	TRP1	0.762102	0.0242294	0.135628	0.121097	0.173208	0.150041	-0.626474	0.0117623
166	1	28	47	YEL053C	MAK10	0.986683	0.0728018	0.174204	0.0887685	0.181694	0.0989604	-0.812479	0.0152919
167	1	17	24	YOR037W	CYC2	0.620604	0.0958544	0.129911	0.113011	0.190226	0.141791	-0.490693	0.00529263
168	3	23	26	YCR082W	AHC2	0.813478	0.118718	0.146501	0.0683712	0.193095	0.101249	-0.666977	0.0325303
169	3	29	37	YMR312W	ELP6	0.252874	0	0.05	0	0.197727	0	-0.202874
170	3	22	42	YIR030C	DCG1	0.791604	0	0.157385	0	0.198818	0	-0.634219
171	1	29	34	YNL281W	HCH1	0.963075	0.035402	0.192607	0.111046	0.200962	0.113873	-0.770468	0.0123001
172	1	25	14	YNL302C	RPS19B	0.649262	0.0894017	0.13987	0.0635589	0.205595	0.0793444	-0.509392	0.00241368
173	4	8	4	YDR417C	YDR417C	1.18425	0.0606194	0.241834	0.0336271	0.205621	0.0351817	-0.94242	0.00402584
174	3	13	27	YML117W	NAB6	0.921182	0	0.189504	0	0.205719	0	-0.731678
175	3	18	14	YMR135W-A	YMR135W-A	1.13793	0	0.23688	0	0.208168	0	-0.901051
176	3	16	34	YDL021W	GPM2	1.27891	0.132753	0.267336	0.00766393	0.210682	0.0158765	-1.01158	0.0783251
177	3	7	12	YJR055W	HIT1	1.63369	0.0145626	0.348217	0.0123942	0.213097	0.00568712	-1.28547	0.00107386
178	3	21	3	YMR103C	YMR103C	1.30527	0	0.285088	0	0.218412	0	-1.02019
179	3	32	10	YDL076C	RXT3	1.21088	0.0974041	0.26288	0.015797	0.218557	0.0227852	-0.948005	0.00557435
180	1	32	46	YHR189W	PTH1	1.08342	0.0741298	0.235531	0.132381	0.221802	0.125722	-0.847888	0.0205077
181	3	25	9	YLR035C	MLH2	1.13793	0	0.255357	0	0.224405	0	-0.882574
182	3	23	36	YDL168W	SFA1	0.83908	0	0.189504	0	0.225848	0	-0.649576
183	2	15	28	YGL252C	RTG2	0.880166	0.0209535	0.198377	0.0198052	0.226049	0.0278831	-0.681789	0.0380132
184	3	23	45	YJL095W	BCK1	1.08581	0	0.253247	0	0.233233	0	-0.832565
185	3	15	33	YPR097W	YPR097W	0.908046	0	0.213192	0	0.234782	0	-0.694854
186	3	32	13	YNL104C	LEU4	0.989551	0.353696	0.18453	0.0985394	0.237888	0.147885	-0.80502	0.126725
187	3	16	3	YOL125W	TRM13	1.1714	0	0.285088	0	0.243374	0	-0.886312
188	1	32	41	YDR378C	LSM6	1.26359	0.111345	0.298092	0.0751854	0.243483	0.0860267	-0.965503	0.0181533
189	4	7	3	YDR417C	YDR417C	1.17037	0.175533	0.283712	0.0168471	0.25044	0.0546489	-0.886659	0.0217239
190	3	20	16	YDR497C	ITR1	1.02299	0	0.260569	0	0.254713	0	-0.76242
191	4	11	30	YNL225C	CNM67	0.854167	0	0.21934	0	0.256788	0	-0.634827
192	3	13	18	YMR175W	SIP18	1.10542	0	0.284257	0	0.257148	0	-0.821162
193	4	12	30	YNL225C	CNM67	0.9375	0	0.243711	0	0.259958	0	-0.693789
194	4	7	4	YDR417C	YDR417C	1.18592	0.105683	0.308358	0.0129775	0.26226	0.0281234	-0.877564	0.00759922
195	3	13	31	YML117W-A	YML117W-A	0.986207	0	0.260569	0	0.264213	0	-0.725638
196	1	32	15	YEL057C	SDD1	0.867048	0.103175	0.235889	0.0114718	0.278046	0.0503725	-0.631159	0.0160846
197	3	10	35	YBR052C	RFS1	1.13793	0	0.316558	0	0.278188	0	-0.821373
198	2	8	38	YIL052C	RPL34B	0.835572	0.042269	0.233758	0.0708029	0.281791	0.0875922	-0.601814	0.0116436
199	3	27	25	YJL082W	IML2	0.87508	0.188551	0.249261	0.0423893	0.288311	0.0161054	-0.625819	0.0262061
200	4	12	29	YNL225C	CNM67	0.67554	0	0.194969	0	0.288611	0	-0.480572
201	3	25	13	YLR036C	YLR036C	0.896552	0	0.260569	0	0.290634	0	-0.635983
202	1	32	38	YHR183W	GND1	0.763336	0.149897	0.216822	0.118448	0.293902	0.181563	-0.546514	0.0489429
203	4	11	28	YGR162W	TIF4631	1.07188	0.109108	0.316431	0.0560149	0.29393	0.0342968	-0.755454	0.00431439
204	3	20	46	YDL039C	PRM7	0.924837	0.213654	0.257573	0.00797007	0.29425	0.0710855	-0.667264	0.0477423
205	3	30	20	YBR111C	YSA1	0.796245	0.134603	0.233988	0.0476091	0.295911	0.0439095	-0.562257	0.0171735
206	4	12	38	YDR245W	MNN10	1.36715	0.456208	0.347928	0.0432779	0.296182	0.135489	-1.01922	0.0987307
207	4	23	29	YJR032W	CPR7	1.21961	0.00232371	0.369387	0.0205499	0.302842	0.0162726	-0.850222	0.0136452
208	2	20	37	YBL072C	RPS8A	0.929961	0.0296866	0.28082	0.0455694	0.303806	0.0575988	-0.649142	0.00664408
209	3	10	42	YLR361C	DCR2	1.14754	0	0.350539	0	0.305469	0	-0.797004
210	3	17	10	YNR060W	FRE4	1.16046	0	0.355321	0	0.306188	0	-0.805144
211	3	20	37	YFR011C	MIC19	0.83908	0	0.260569	0	0.310541	0	-0.578512
212	4	8	23	YER014C-A	BUD25	1.16042	0.124175	0.3568	0.0670481	0.310794	0.0651264	-0.803622	0.0156403
213	3	6	4	YPL137C	GIP3	1.0791	0	0.336452	0	0.311789	0	-0.74265
214	4	2	2	YBL103C	RTG3	1.23214	0	0.384212	0	0.311824	0	-0.847931
215	1	29	12	YOR078W	BUD21	0.492808	0.0673196	0.148479	0.0698341	0.313325	0.166367	-0.344329	0.0447188
216	2	20	12	YKR082W	NUP133	0.838493	0.0470532	0.263137	0.0161154	0.313763	0.0045114	-0.575356	0.00149843
217	1	23	32	YPL262W	FUM1	0.726905	0.102119	0.250245	0.196582	0.314148	0.214516	-0.476661	0.0191257
218	3	26	37	YBL103C	RTG3	1.35632	0	0.426385	0	0.314368	0	-0.929937
219	3	23	35	YJR127C	RSF2	0.827586	0	0.260569	0	0.314854	0	-0.567018
220	4	8	3	YDR417C	YDR417C	1.0697	0.243089	0.324313	0.0467983	0.316693	0.0756701	-0.745391	0.0423811
221	1	28	31	YEL049W	PAU2	0.873894	0.0868611	0.29215	0.171227	0.316841	0.177041	-0.581744	0.0105572
222	1	29	10	YNL291C	MID1	0.786087	0.122183	0.247853	0.0308339	0.317165	0.0220385	-0.538235	0.0154394
223	2	10	30	YKL212W	SAC1	1.23431	0	0.392857	0	0.318282	0	-0.841449
224	4	8	34	YGR219W	YGR219W	0.894474	0	0.285	0	0.318623	0	-0.609474
225	3	19	19	YOL163W	YOL163W	0.658214	0.201962	0.237483	0.153662	0.318955	0.147267	-0.420731	0.00741161
226	3	19	34	YCR061W	YCR061W	1.00436	0.114439	0.321091	0.0479005	0.319759	0.0321	-0.683267	0.00806015
227	4	11	37	YDR245W	MNN10	1.25441	0.409098	0.351814	0.0207352	0.319873	0.120849	-0.902601	0.282939
228	4	8	21	YPL045W	VPS16	1.08602	0	0.348837	0	0.321207	0	-0.737184
229	3	11	25	YPR074C	TKL1	1.02598	0.100491	0.322539	0.0582107	0.323333	0.0931558	-0.703442	0.0238947
230	3	5	40	YJR142W	YJR142W	1.07678	0.189439	0.338391	0.00145088	0.324054	0.0556637	-0.738392	0.158706
231	4	8	24	YER014C-A	BUD25	1.20447	0.118448	0.378785	0.0863317	0.324671	0.103604	-0.825685	0.154766
232	3	3	17	YPR039W	YPR039W	1.23348	0	0.400723	0	0.324871	0	-0.83276
233	3	10	34	YLR346C	CIS1	1.01872	0	0.337662	0	0.331458	0	-0.681057
234	3	22	30	YIL058W	YIL058W	0.984898	0.253891	0.296281	0.093265	0.332239	0.164423	-0.688617	0.0885035
235	3	25	33	YLR041W	YLR041W	0.712644	0	0.23688	0	0.332397	0	-0.475763
236	1	15	32	YOL067C	RTG1	0.442059	0.128169	0.169866	0.119866	0.333696	0.174404	-0.272193	0.0194133
237	3	26	10	YJR003C	MRX12	0.920877	0.0632179	0.303987	0.0539698	0.335181	0.080128	-0.61689	0.0165998
238	3	31	35	YKR103W	NFT1	0.988506	0	0.331633	0	0.335489	0	-0.656873
239	4	4	43	YGR257C	MTM1	1.04183	0.031082	0.350918	0.0195225	0.336567	0.00869742	-0.690917	0.0106501
240	1	23	19	YMR207C	HFA1	0.807427	0.0485307	0.262332	0.151491	0.336918	0.200059	-0.545094	0.0612068
241	3	19	36	YDL142C	CRD1	1.09871	0.287618	0.360052	0.0638783	0.338261	0.0565778	-0.738657	0.0469661
242	1	19	39	YMR198W	CIK1	0.967379	0.0327675	0.328231	0.00819869	0.33955	0.0106736	-0.639148	0.00108814
243	4	7	43	YPR133W-A	TOM5	1.00852	0.0734331	0.340095	0.0495675	0.342873	0.0777058	-0.66843	0.0165096
244	3	32	5	YOR202W	HIS3	0.950862	0	0.328944	0	0.345943	0	-0.621918
245	4	4	2	YOR150W	MRPL23	1.36198	0	0.475	0	0.348756	0	-0.886983
246	2	30	12	YIL044C	AGE2	0.742675	0	0.25958	0	0.349521	0	-0.483095
247	1	9	5	YAL035W	FUN12	0.490814	0	0.172043	0	0.350526	0	-0.318771
248	2	8	46	YIL055C	YIL055C	1.00013	0	0.351923	0	0.351877	0	-0.648208
249	2	5	18	YJL200C	ACO2	0.536406	0.0542433	0.184882	0.0223022	0.352477	0.0772208	-0.351524	0.136495
250	3	15	35	YMR154C	RIM13	1.25313	0.143162	0.4875	0.4375	0.353758	0.308711	-0.765629	0.233652
251	1	21	27	YLR079W	SIC1	0.68539	0.0353938	0.239413	0.14236	0.354187	0.207986	-0.445977	0.0580386
252	3	9	35	YML102W	CAC2	0.912395	0	0.323478	0	0.354537	0	-0.588917
253	1	29	38	YNL280C	ERG24	0.942233	0.104043	0.328967	0.0130984	0.355321	0.0563011	-0.613267	0.0173954
254	4	16	18	YFL018C	LPD1	0.744456	0.0992944	0.261948	0.0061339	0.357119	0.0393925	-0.482508	0.121422
255	1	29	22	YNL286W	CUS2	0.791141	0.144993	0.272978	0.0265387	0.357204	0.0716717	-0.518163	0.0413658
256	3	27	18	YJL022W	YJL022W	0.793103	0	0.284257	0	0.35841	0	-0.508847
257	3	31	1	YJL068C	YJL068C	0.617183	0	0.221901	0	0.359539	0	-0.395282
258	3	5	9	YOL111C	MDY2	1.63493	0.124728	0.588219	0.00660813	0.361578	0.0235428	-1.04671	0.071539
259	3	20	33	YDR048C	YDR048C	1.12464	0.323888	0.361582	0.0783077	0.363715	0.175496	-0.763055	0.0954452
260	3	4	42	YBR139W	YBR139W	1.38987	0	0.506091	0	0.364127	0	-0.883783
261	2	11	32	YGL236C	MTO1	1.12436	0.147072	0.397303	0.0418374	0.364245	0.0842223	-0.727058	0.0305457
262	2	9	25	YLR193C	UPS1	1.01118	0.0435541	0.368462	0.0222393	0.364851	0.0245658	-0.642714	0.00240047
263	3	16	8	YDR480W	DIG2	1.03633	0	0.379464	0	0.366162	0	-0.656866
264	3	20	42	YDL038C	YDL038C	1.24679	0.139484	0.454361	0.026781	0.371036	0.0619357	-0.792429	0.0200106
265	4	7	23	YER014C-A	BUD25	1.27678	0.134775	0.458403	0.106094	0.372552	0.129146	-0.818372	0.0405755
266	1	28	23	YEL047C	FRD1	0.91392	0.0455154	0.342663	0.207039	0.37263	0.226046	-0.571257	0.0549996
267	4	7	10	YGL240W	DOC1	1.15971	0.0625494	0.435519	0.0634721	0.373967	0.0374924	-0.724193	0.000656059
268	4	3	44	YGR257C	MTM1	0.94086	0.0591398	0.354903	0.0283108	0.376809	0.00640517	-0.585957	0.0334637
269	1	13	28	YOR026W	BUB3	0.759063	0.108824	0.279969	0.0633519	0.378274	0.108012	-0.479094	0.0331328
270	1	19	23	YMR194W	RPL36A	0.86278	0.0357156	0.33354	0.206939	0.379927	0.229828	-0.52924	0.0541635
271	3	14	36	YNL268W	LYP1	1.27752	0.30408	0.424204	0.102056	0.380783	0.204876	-0.853315	0.0970013
272	3	13	38	YNR051C	BRE5	0.945328	0.141726	0.356797	0.0417439	0.382122	0.050031	-0.588531	0.0200558
273	3	26	9	YBL095W	MRX3	0.910345	0	0.348214	0	0.382508	0	-0.562131
274	3	32	44	YGL126W	SCS3	0.858254	0.173608	0.315629	0.0345759	0.382549	0.0785726	-0.542625	0.0470024
275	2	4	30	YIL090W	ICE2	0.898546	0.236538	0.325075	0.0566753	0.382667	0.0955993	-0.573471	0.0591662
276	4	3	43	YGR257C	MTM1	0.916667	0	0.350943	0	0.382847	0	-0.565723
277	1	29	26	YNL285W	YNL285W	0.856176	0.0411169	0.329955	0.0728513	0.386196	0.0841239	-0.526221	0.0123236
278	3	24	38	YDL052C	SLC1	0.974899	0.0668533	0.378911	0.0440893	0.387387	0.0186596	-0.595989	0.0243041
279	3	3	42	YDR036C	EHD3	1.38342	0	0.539371	0	0.389883	0	-0.844048
280	4	8	44	YPR133W-A	TOM5	1.03286	0.0992702	0.403579	0.0369803	0.393105	0.0434224	-0.62928	0.0112094
281	3	13	41	YER095W	RAD51	0.835538	0	0.331633	0	0.396909	0	-0.503905
282	1	29	18	YNL288W	CAF40	0.724513	0.0342914	0.288999	0.0263264	0.398438	0.0245507	-0.435514	0.00113864
283	2	17	26	YJL153C	INO1	0.54441	0.0287175	0.216685	0.0267933	0.399668	0.0571036	-0.327725	0.00885689
284	4	23	30	YJR032W	CPR7	1.38576	0.0469458	0.551206	0.0999564	0.400668	0.0857046	-0.834555	0.110924
285	1	29	30	YNL283C	WSC2	0.923437	0.148341	0.358137	0.0569617	0.400855	0.094833	-0.565301	0.0465394
286	1	31	23	YMR245W	YMR245W	0.994439	0.0492694	0.396489	0.0228969	0.400877	0.044009	-0.59795	0.00714
287	2	2	22	YNL171C	YNL171C	0.499881	0.0955727	0.193212	0.00267498	0.401294	0.0786428	-0.306669	0.0440167
288	4	9	47	YIL094C	LYS12	1.29644	0	0.522785	0	0.403246	0	-0.773656
289	3	30	16	YBR108W	AIM3	0.663504	0.215996	0.203224	0.10959	0.403347	0.298416	-0.46028	0.176301
290	1	24	27	YEL033W	MTC7	0.926017	0.0125201	0.375339	0.161524	0.403559	0.169611	-0.550678	0.036042
291	3	9	4	YJR148W	BAT2	0.972286	0.0981288	0.388784	0.00892679	0.404917	0.0500479	-0.583502	0.115516
292	2	18	26	YKR024C	DBP7	0.370743	0.111061	0.160823	0.0783795	0.405309	0.143793	-0.209921	0.0312026
293	1	13	35	YLR048W	RPS0B	0.639209	0.139094	0.2885	0.177476	0.406256	0.212912	-0.350708	0.00656942
294	4	12	28	YGR162W	TIF4631	1.02626	0.126958	0.414409	0.117379	0.406532	0.123965	-0.611854	0.029486
295	4	20	11	YML073C	RPL6A	1.17375	0.128504	0.476053	0.0258979	0.409581	0.0403484	-0.697695	0.0146322
296	1	22	2	YER074W	RPS24A	1.01828	0.101136	0.416751	0.0340798	0.410616	0.0215555	-0.601531	0.00754462
297	3	17	19	YML131W	YML131W	0.908052	0.142666	0.378248	0.0844685	0.412313	0.0416165	-0.529804	0.00861649
298	1	30	48	YHR030C	SLT2	0.883188	0.0147677	0.36348	0.14354	0.412832	0.164455	-0.519708	0.0395199
299	1	5	20	YNL249C	MPA43	1.13004	0.074421	0.463997	0.0250084	0.413149	0.0440823	-0.666045	0.00871892
300	4	11	21	YGL088W	YGL088W	0.95341	0.0663404	0.39144	0.0119697	0.413189	0.0381277	-0.561969	0.00909099
301	3	11	41	undefined	undefined	0.832144	0.00260034	0.345221	0.0132537	0.414911	0.0172237	-0.486923	0.0207208
302	2	20	47	YNL229C	URE2	1.15836	0.1013	0.4739	0.0490805	0.416091	0.0813934	-0.684457	0.0224063
303	3	22	31	YNL128W	TEP1	1.10723	0.295269	0.426801	0.0527558	0.416929	0.123959	-0.680427	0.0764525
304	3	29	42	YJR098C	YJR098C	0.900783	0.0658486	0.372985	0.0382651	0.419414	0.0731397	-0.527798	0.123988
305	4	16	7	YNL069C	RPL16B	1.45009	0.103731	0.609293	0.0232217	0.42119	0.0143521	-0.840792	0.00456991
306	4	16	35	YNL292W	PUS4	1.15547	0.0188095	0.486614	0.0691132	0.421433	0.0611437	-0.668859	0.00619382
307	4	19	12	YML073C	RPL6A	1.08881	0.0569191	0.459599	0.0153326	0.423792	0.0331727	-0.629207	0.00597316
308	1	31	46	YOL018C	TLG2	0.363683	0	0.154144	0	0.42384	0	-0.20954
309	4	16	47	YNL277W	MET2	1.38165	0.123883	0.585416	0.0444401	0.424463	0.017114	-0.796235	0.00590043
310	1	1	20	YNL270C	ALP1	1.11083	0.11249	0.459082	0.0938068	0.426202	0.127608	-0.651746	0.195157
311	2	15	21	YGR079W	YGR079W	0.765855	0.19035	0.361001	0.218143	0.426949	0.17872	-0.404854	0.0436361
312	1	15	31	YMR183C	SSO2	0.969936	0.105546	0.442947	0.280119	0.428844	0.261032	-0.526989	0.0516376
313	2	13	26	YJL168C	SET2	0.830987	0.0328553	0.354907	0.0309765	0.428911	0.0519115	-0.47608	0.0079714
314	2	16	7	YGL081W	YGL081W	0.888587	0	0.381818	0	0.429691	0	-0.506769
315	4	16	33	YML110C	COQ5	0.568487	0.194935	0.216545	0.00279481	0.429761	0.142449	-0.351942	0.318134
316	4	12	39	YDR512C	EMI1	1.28732	0.222321	0.537904	0.0643027	0.432627	0.0945818	-0.749418	0.0464267
317	3	15	23	YHR185C	PFS1	0.986208	0.0377823	0.42639	0.0521213	0.433999	0.0633449	-0.559818	0.00940393
318	4	15	7	YNL069C	RPL16B	1.44199	0.190923	0.627478	0.094349	0.435364	0.0287595	-0.814509	0.0100677
319	1	25	5	YLL006W	MMM1	0.658671	0.0637328	0.285709	0.0280598	0.43665	0.0478733	-0.372963	0.0133916
320	4	12	27	YGR162W	TIF4631	0.817143	0.0194032	0.357379	0.0608723	0.438393	0.0784848	-0.459764	0.0119957
321	4	16	23	YNL315C	ATP11	0.666667	0	0.292453	0	0.438679	0	-0.374214
322	3	18	46	YOR364W	YOR364W	0.922461	0.275593	0.374025	0.0112262	0.440123	0.119925	-0.548436	0.107788
323	1	12	15	YDR418W	RPL12B	0.508428	0.0691601	0.224192	0.0290656	0.441341	0.00286684	-0.284236	0.0892133
324	4	16	36	YNL292W	PUS4	1.21375	0.041672	0.535877	0.0174563	0.442207	0.0244107	-0.677869	0.00284365
325	3	27	5	YJL092W	SRS2	0.967217	0.102443	0.430351	0.0797623	0.443684	0.0635543	-0.536865	0.00886255
326	4	8	43	YPR133W-A	TOM5	0.845287	0.0968407	0.368494	0.0166781	0.444523	0.0753137	-0.476793	0.0265925
327	4	12	22	YGL088W	YGL088W	0.87874	0.117102	0.380347	0.0358002	0.444687	0.0970438	-0.498393	0.0369724
328	4	8	30	YPL024W	RMI1	1.37481	0.144018	0.610805	0.043639	0.445808	0.0153912	-0.764002	0.00869095
329	4	13	20	YDR477W	SNF1	0.938225	0	0.418605	0	0.446167	0	-0.51962
330	4	8	29	YPL024W	RMI1	1.39891	0.0567167	0.625236	0.0562537	0.447343	0.0412732	-0.77367	0.00433223
331	2	9	30	YJL183W	MNN11	0.781542	0.147492	0.346177	0.0600988	0.447945	0.0484044	-0.435364	0.0267404
332	3	28	10	YDL059C	RAD59	0.687265	0	0.307945	0	0.448072	0	-0.379321
333	3	17	31	YMR096W	SNZ1	0.96219	0.0391936	0.434672	0.0846721	0.448913	0.0697135	-0.527517	0.0547491
334	1	28	27	YEL048C	TCA17	0.871458	0.155222	0.363767	0.109748	0.448939	0.211668	-0.507692	0.0941966
335	2	21	22	YJL140W	RPB4	0.915136	0.0344415	0.409211	0.0611335	0.449414	0.0781069	-0.505925	0.0148199
336	3	18	22	YMR138W	CIN4	0.763387	0.0863797	0.343986	0.0761358	0.449586	0.0761086	-0.419401	0.0156513
337	2	13	22	YJL169W	YJL169W	0.752064	0.0648642	0.331233	0.0578307	0.449781	0.11054	-0.420831	0.0386687
338	4	12	40	YDR512C	EMI1	1.20104	0.181682	0.538896	0.0915271	0.450177	0.0506218	-0.662141	0.0195504
339	4	15	18	YFL018C	LPD1	0.599986	0.125457	0.26188	0.0218538	0.450637	0.073235	-0.338106	0.0550547
340	3	21	19	YMR109W	MYO5	0.830512	0.032161	0.376363	0.0414011	0.452653	0.0407844	-0.454149	0.00251485
341	3	8	35	YGR086C	PIL1	1.30688	0.0580056	0.591885	0.0298183	0.454823	0.0433773	-0.714999	0.00745699
342	4	15	12	YNL147W	LSM7	1.29991	0.0939258	0.58722	0.0371594	0.455626	0.0574185	-0.71269	0.0141817
343	3	23	47	YJR130C	STR2	1.08717	0.00554129	0.496456	0.0392053	0.456844	0.0383902	-0.590718	0.0481318
344	4	12	21	YGL088W	YGL088W	0.911185	0.0617361	0.414466	0.0126738	0.457607	0.0411778	-0.496719	0.0102187
345	4	26	2	YNL277W	MET2	1.30668	0.103642	0.593475	0.0355647	0.458464	0.0579222	-0.713208	0.0166473
346	4	20	12	YML073C	RPL6A	1.05624	0.0657491	0.483391	0.0149939	0.458972	0.0250674	-0.572852	0.00536922
347	4	2	1	YGL129C	RSM23	0.649325	0	0.298182	0	0.459219	0	-0.351142
348	4	11	22	YGL088W	YGL088W	0.897036	0.0661408	0.41255	0.0323396	0.460929	0.0333919	-0.484486	0.00681087
349	4	20	5	YMR098C	ATP25	0.823005	0.0862466	0.37901	0.0109269	0.464227	0.0353718	-0.443995	0.106978
350	4	15	17	YFL018C	LPD1	0.595489	0.165882	0.257381	0.00880965	0.465245	0.119292	-0.338109	0.109893
351	3	6	36	YFL019C	YFL019C	1.10825	0	0.515873	0	0.465486	0	-0.592373
352	4	16	12	YNL147W	LSM7	1.31047	0.0297301	0.610476	0.00531362	0.466025	0.00841325	-0.699991	0.00071027
353	3	17	25	YHR016C	YSC84	0.562598	0.180466	0.241911	0.045515	0.466901	0.146958	-0.320687	0.133134
354	2	16	14	YFL023W	BUD27	0.734154	0.0347175	0.340244	0.0592962	0.467068	0.0995331	-0.393911	0.0228472
355	3	19	35	YJR079W	YJR079W	0.841684	0.258414	0.311856	0.237528	0.467206	0.385995	-0.529827	0.25371
356	3	24	43	YKR039W	GAP1	1.15771	0.0350434	0.540622	0.0564371	0.468645	0.0601771	-0.617091	0.0101397
357	2	25	8	YLR264W	RPS28B	0.953089	0.048722	0.45075	0.0753215	0.471227	0.0637716	-0.502339	0.00504561
358	4	11	38	YDR245W	MNN10	1.02497	0.45985	0.421189	0.0351727	0.471782	0.136546	-0.603783	0.182494
359	3	19	27	YJR075W	HOC1	0.899288	0.335647	0.378058	0.0663278	0.472215	0.138841	-0.521229	0.11167
360	1	26	48	YHL005C	YHL005C	0.840046	0.0271561	0.389688	0.240243	0.473033	0.294432	-0.450358	0.139194
361	4	21	38	YNL241C	ZWF1	1.23922	0.0715901	0.587804	0.0390894	0.474238	0.0121482	-0.651418	0.00170507
362	2	18	31	YFR036W	CDC26	0.985167	0.0208335	0.467472	0.0161508	0.474409	0.00841733	-0.517695	0.000155107
363	3	14	25	YNR007C	ATG3	0.908935	0.139883	0.426309	0.0392006	0.474776	0.0408164	-0.482626	0.0226272
364	1	32	13	YDR369C	XRS2	0.50803	0.0840214	0.245747	0.0662607	0.474894	0.0534214	-0.262283	0.00242401
365	3	5	29	YOL116W	MSN1	0.683277	0.280377	0.291398	0.0519115	0.475333	0.119075	-0.391878	0.336025
366	4	25	22	YOR147W	MDM32	0.961986	0.112588	0.451069	0.00721282	0.475569	0.0571293	-0.510917	0.0232453
367	4	8	10	YGL240W	DOC1	1.17077	0.0501812	0.554852	0.0570366	0.476383	0.0643106	-0.615915	0.0131918
368	4	15	35	YNL292W	PUS4	1.25568	0.0106516	0.597655	0.173885	0.477161	0.143087	-0.658028	0.0371
369	4	4	23	YHR021C	RPS27B	0.682376	0.0774723	0.325218	0.0457447	0.477429	0.0538978	-0.357158	0.01267
370	1	28	3	YEL041W	YEF1	0.886818	0.108969	0.426292	0.0688454	0.478702	0.0200536	-0.460526	0.00423553
371	3	14	44	YML066C	SMA2	1.05741	0.0344255	0.505435	0.020514	0.479132	0.034999	-0.551977	0.0631562
372	3	20	22	YDL033C	SLM3	0.961381	0.0158727	0.463156	0.0618443	0.482955	0.0723023	-0.498225	0.098511
373	3	24	32	YDR518W	EUG1	1.06737	0.150444	0.511066	0.0389344	0.483266	0.0316386	-0.556308	0.125939
374	4	16	48	YNL277W	MET2	1.52501	0.0955811	0.737286	0.0483843	0.483393	0.00391512	-0.787725	0.00184651
375	4	21	46	YNL276C	YNL276C	1.17186	0.0576678	0.563087	0.0661266	0.483617	0.0744604	-0.608771	0.0175051
376	4	22	38	YNL241C	ZWF1	1.38605	0.0504068	0.672851	0.0967603	0.484028	0.056127	-0.713198	0.00376505
377	3	17	2	YNR058W	BIO3	1.17637	0	0.570521	0	0.484982	0	-0.605854
378	3	14	22	YML036W	CGI121	1.00252	0.130084	0.481581	0.0491725	0.486249	0.0642265	-0.520935	0.0236132
379	2	7	21	YGR045C	YGR045C	0.950978	0.0197569	0.465608	0.143229	0.489281	0.15099	-0.48537	0.0397171
380	4	10	6	YBR170C	NPL4	1.14711	0.0785651	0.563183	0.0800289	0.490574	0.0615207	-0.583928	0.0083511
381	2	26	5	YPR134W	MSS18	0.838069	0.0466215	0.411652	0.0299567	0.490977	0.0175801	-0.426417	0.0016434
382	2	30	10	YDR250C	YDR250C	0.964259	0.00693248	0.474048	0.0613369	0.491187	0.0600791	-0.490211	0.0703652
383	3	22	24	YPR043W	RPL43A	0.879641	0.195021	0.418413	0.0490749	0.491392	0.0747278	-0.461228	0.0539264
384	1	5	4	YNL257C	SIP3	0.878991	0.187405	0.42799	0.0732065	0.491847	0.0290175	-0.451	0.0327045
385	3	11	46	YBR298C	MAL31	1.12039	0.0591691	0.552452	0.0066475	0.494388	0.0252636	-0.567943	0.00496586
386	3	20	32	YDR504C	SPG3	0.959746	0.0798516	0.474041	0.0337428	0.494484	0.00948398	-0.485705	0.00471637
387	3	11	11	YHL039W	EFM1	1.14837	0	0.568513	0	0.495061	0	-0.579858
388	4	17	37	YER119C-A	YER119C-A	1.66479	0.198757	0.811195	0.0385935	0.496745	0.0796206	-0.853595	0.0350358
389	3	30	38	YOR270C	VPH1	0.942529	0	0.46875	0	0.497332	0	-0.473779
390	4	15	25	YMR064W	AEP1	0.489583	0	0.243711	0	0.497792	0	-0.245873
391	1	5	16	YNL253W	TEX1	1.01932	0.0405994	0.508665	0.0613309	0.49854	0.0529893	-0.510656	0.0051132
392	1	20	20	YCL061C	MRC1	0.77459	0.0211033	0.385356	0.0676854	0.499033	0.0964598	-0.389233	0.0204951
393	2	26	25	YPR141C	KAR3	0.960813	0.0242481	0.479847	0.0220429	0.499517	0.0217277	-0.480966	0.0014163
394	3	25	6	YGL214W	YGL214W	0.920704	0.0657802	0.455203	0.0417771	0.500203	0.0811124	-0.465501	0.144559
395	4	7	5	YLR396C	VPS33	0.571147	0	0.28588	0	0.500536	0	-0.285267
396	4	22	46	YNL276C	YNL276C	1.17479	0.00377837	0.588056	0.0180064	0.500608	0.016718	-0.586739	0.000660315
397	4	7	9	YGL240W	DOC1	0.997307	0.128499	0.494606	0.0648463	0.500797	0.0764976	-0.502701	0.0267845
398	1	26	34	YGR135W	PRE9	0.754235	0.0477445	0.380902	0.0982916	0.501744	0.117518	-0.373332	0.021838
399	1	15	33	YML028W	TSA1	1.04396	0.0398372	0.52814	0.177543	0.502217	0.158323	-0.515822	0.0410489
400	2	20	19	YNL237W	YTP1	0.988474	0.0459251	0.493537	0.0479717	0.502299	0.0680349	-0.494937	0.0166568
401	3	9	24	YLR146C	SPE4	1.20948	0.140693	0.607167	0.0686612	0.503137	0.0341896	-0.602309	0.0110039
402	1	28	43	YEL052W	AFG1	0.935368	0.0381665	0.470635	0.0405874	0.50584	0.0658807	-0.464733	0.0140437
403	4	16	17	YFL018C	LPD1	0.637365	0.306417	0.250195	0.0225422	0.505851	0.264714	-0.38717	0.224676
404	3	3	5	YPR032W	SRO7	0.79526	0.101791	0.394018	0.0209013	0.506044	0.0876733	-0.401242	0.0379018
405	3	10	45	YNL050C	YNL050C	1.04153	0.103853	0.52389	0.0167235	0.507169	0.0447616	-0.517643	0.0163768
406	4	18	37	YER119C-A	YER119C-A	1.6045	0.23664	0.802214	0.0375304	0.50845	0.0579425	-0.802281	0.0317565
407	3	9	20	YKL030W	YKL030W	0.947362	0.017259	0.481111	0.0315921	0.50862	0.042849	-0.466252	0.00542362
408	4	25	45	YER156C	YER156C	0.708333	0	0.361251	0	0.510001	0	-0.347083
409	4	15	8	YNL069C	RPL16B	1.20272	0.0446374	0.616616	0.108623	0.510062	0.0712903	-0.586105	0.00595566
410	3	31	19	YKR098C	UBP11	0.68093	0.399529	0.1625	0.1125	0.511764	0.465488	-0.51843	0.496045
411	4	16	11	YNL147W	LSM7	1.33658	0.0549684	0.682225	0.0231621	0.511978	0.0380078	-0.654351	0.00688651
412	1	32	42	YHR184W	SSP1	1.06716	0.0843566	0.534741	0.133535	0.513013	0.155463	-0.532419	0.0727128
413	4	15	11	YNL147W	LSM7	1.2939	0.110948	0.659218	0.0682856	0.51336	0.0673475	-0.634682	0.0218518
414	3	31	15	YKR097W	PCK1	0.99561	0.135812	0.509914	0.149796	0.513575	0.147474	-0.485696	0.0451039
415	4	1	46	YBR107C	IML3	1.12705	0.151043	0.567728	0.0211282	0.515103	0.0849097	-0.559327	0.0438163
416	3	1	13	YOL099C	YOL099C	1.22404	0	0.630823	0	0.515359	0	-0.593222
417	3	23	27	YJR111C	PXP2	0.910451	0.140024	0.45833	0.0312032	0.516856	0.0907435	-0.452121	0.0497201
418	4	7	44	YPR133W-A	TOM5	0.854279	0.133521	0.426854	0.0261453	0.516934	0.110713	-0.427424	0.0601081
419	3	22	27	YNL129W	NRK1	0.90014	0.11498	0.459286	0.0806288	0.517409	0.104186	-0.440854	0.0381266
420	1	18	25	YPL157W	TGS1	0.854835	0.0148503	0.444573	0.137169	0.517491	0.152846	-0.410263	0.0419428
421	4	19	11	YML073C	RPL6A	0.97888	0.323556	0.436921	0.0481604	0.517881	0.228397	-0.541959	0.142162
422	3	16	29	YIL170W	HXT12	0.962734	0.145233	0.489396	0.0102031	0.518365	0.0664909	-0.473338	0.0401593
423	3	19	1	YPR101W	SNT309	1.13568	0.0385183	0.587902	0.103701	0.519776	0.101436	-0.547776	0.0261088
424	1	32	48	YMR074C	SDD2	1.07329	0.0351603	0.553818	0.223616	0.519936	0.212837	-0.519475	0.0942661
425	4	12	47	YGR255C	COQ6	1.04632	0.0715245	0.542987	0.0357686	0.521059	0.0442737	-0.503338	0.010999
426	3	17	21	YHL025W	SNF6	0.361946	0	0.188852	0	0.52177	0	-0.173093
427	4	31	26	YDL072C	YET3	0.681504	0	0.35625	0	0.522741	0	-0.325254
428	3	1	19	YMR318C	ADH6	0.977459	0.152661	0.504327	0.0356041	0.524739	0.0658283	-0.473132	0.0395707
429	3	21	27	YMR111C	YMR111C	0.810878	0.0589238	0.425872	0.0193232	0.526227	0.0144293	-0.385007	0.00532338
430	1	17	25	YAR015W	ADE1	0.876676	0.0445789	0.460798	0.0283672	0.527212	0.0457989	-0.415878	0.00912467
431	4	12	35	YDR500C	RPL37B	1.3606	0.120561	0.710231	0.0664936	0.528824	0.0875644	-0.650366	0.0332208
432	4	16	8	YNL069C	RPL16B	1.31358	0.0772607	0.695556	0.0467669	0.529652	0.0213556	-0.618021	0.00291485
433	1	18	23	YBR227C	MCX1	0.961038	0.0146134	0.510728	0.0637842	0.530649	0.0587194	-0.450309	0.00634853
434	4	11	40	YDR512C	EMI1	1.07454	0.076704	0.571827	0.0547612	0.531254	0.0127194	-0.502712	0.000951423
435	1	31	48	YPL223C	GRE1	0.936844	0.0412535	0.492936	0.158659	0.531413	0.180249	-0.443907	0.0779118
436	1	31	26	YOL012C	HTZ1	0.487659	0.0600681	0.257479	0.0436112	0.532475	0.0958421	-0.23018	0.0380928
437	3	23	3	YJR092W	BUD4	1.09179	0.0809332	0.578504	0.0349849	0.533346	0.0578612	-0.513288	0.0161515
438	3	18	28	YNL111C	CYB5	0.878215	0.0624213	0.46486	0.0300207	0.53363	0.0672813	-0.413355	0.0196935
439	4	11	27	YGR162W	TIF4631	0.837821	0.0481798	0.445996	0.106673	0.533766	0.1341	-0.391825	0.0412514
440	1	23	8	YPL270W	MDL2	0.797706	0.0944564	0.42425	0.102868	0.533937	0.120872	-0.373455	0.0378574
441	3	24	19	YKR023W	YKR023W	0.962669	0.169635	0.490379	0.0634981	0.535321	0.147197	-0.472291	0.102987
442	3	22	5	YNR031C	SSK2	1.00714	0.0980516	0.535676	0.0386311	0.537933	0.0752297	-0.471467	0.0280304
443	4	12	11	YPR131C	NAT3	0.49814	0	0.268082	0	0.538166	0	-0.230058
444	3	16	33	YIL173W	VTH1	1.00408	0.122755	0.521034	0.0845168	0.538266	0.160319	-0.483047	0.0804207
445	3	7	31	YER063W	THO1	1.16498	0.0772438	0.627479	0.100613	0.539097	0.0818724	-0.537501	0.0173808
446	4	4	24	YHR021C	RPS27B	0.616525	0.0865637	0.324597	0.0236875	0.539219	0.0979848	-0.291929	0.0469973
447	4	13	19	YDR477W	SNF1	0.797663	0.00702433	0.43143	0.129105	0.539484	0.157103	-0.366233	0.204837
448	3	30	14	YOL155C	HPF1	0.805404	0.0553389	0.434232	0.0305907	0.540933	0.0434116	-0.371171	0.0101096
449	4	22	31	YDR493W	MZM1	1.14556	0.168424	0.613316	0.0567653	0.540948	0.0417609	-0.53224	0.0240591
450	1	16	20	YCL044C	MGR1	0.953866	0.0738596	0.512794	0.0620925	0.542262	0.0899432	-0.441072	0.0280161
451	3	21	24	YDL231C	BRE4	0.873354	0.0347498	0.475024	0.0607084	0.543786	0.0635723	-0.398329	0.0102353
452	4	11	29	YNL225C	CNM67	0.500809	0.105191	0.261948	0.0061339	0.544499	0.10212	-0.238861	0.250267
453	3	4	1	YIL112W	HOS4	1.05887	0.0655	0.575117	0.00235567	0.545329	0.0353734	-0.483753	0.00917088
454	3	22	23	YNL133C	FYV6	0.885386	0.00741385	0.483975	0.0589754	0.546107	0.062037	-0.40141	0.0813291
455	4	15	47	YNL277W	MET2	1.30069	0.132457	0.692841	0.0924847	0.546226	0.13411	-0.607849	0.0618928
456	2	20	31	YNL234W	YNL234W	0.944219	0.017843	0.515165	0.0914507	0.547108	0.103929	-0.429054	0.0287712
457	4	7	30	YPL024W	RMI1	1.33192	0.107287	0.721935	0.0469026	0.547393	0.0702791	-0.609984	0.0274057
458	2	20	39	YNL231C	PDR16	1.17834	0.030287	0.643274	0.0675594	0.547452	0.0690522	-0.535062	0.0148291
459	2	21	27	YKL146W	AVT3	0.889669	0.0995613	0.481097	0.0587702	0.548322	0.0988356	-0.408571	0.0383922
460	3	6	19	YBR032W	YBR032W	0.94003	0	0.515873	0	0.548784	0	-0.424157
461	1	31	1	YMR023C	MSS1	0.834637	0.0652572	0.463413	0.11823	0.549043	0.0997023	-0.371224	0.0158812
462	4	15	48	YNL277W	MET2	1.39546	0.138265	0.750087	0.0849808	0.54915	0.1204	-0.645375	0.0524534
463	1	32	29	YDR374C	PHO92	1.14958	0.0416613	0.632157	0.0963196	0.549218	0.0785409	-0.517427	0.0133477
464	1	32	45	YDR379W	RGA2	1.06679	0.0829193	0.57571	0.0937522	0.54929	0.123825	-0.491077	0.059022
465	4	25	2	YNL277W	MET2	1.30145	0.0564703	0.716544	0.0862853	0.552047	0.0750496	-0.58491	0.0168298
466	1	1	36	YNL266W	YNL266W	0.654377	0	0.361426	0	0.552321	0	-0.29295
467	3	7	10	YAL064C-A	TDA8	1.36842	0.0293122	0.754156	0.0702004	0.552466	0.0631344	-0.614264	0.102246
468	4	9	6	YBR170C	NPL4	1.00665	0.141256	0.547177	0.0987446	0.553071	0.116765	-0.459476	0.0516407
469	1	3	43	YMR143W	RPS16A	0.902144	0.0339104	0.498076	0.04856	0.554175	0.0700051	-0.404067	0.0164074
470	3	21	31	YMR114C	YMR114C	0.916735	0.095636	0.505106	0.0434556	0.554621	0.0510538	-0.411629	0.0186257
471	2	32	47	YNL179C	YNL179C	1.12787	0.185735	0.61503	0.0896231	0.555011	0.103973	-0.512845	0.0536906
472	4	20	28	undefined	undefined	1.11042	0.101492	0.603387	0.0849248	0.555145	0.13063	-0.507031	0.0595164
473	1	22	36	YHL023C	NPR3	0.995648	0.0718498	0.542123	0.141995	0.555205	0.172382	-0.453525	0.0858059
474	4	11	39	YDR512C	EMI1	0.971826	0.195607	0.520939	0.0261671	0.555894	0.0990276	-0.450887	0.0641759
475	4	2	15	YER178W	PDA1	1.09407	0.0136232	0.609843	0.0559243	0.557092	0.0471531	-0.484231	0.00500912
476	3	29	22	YJR094C	IME1	0.781243	0.0412989	0.436036	0.0987874	0.558164	0.120069	-0.345207	0.0386378
477	4	21	34	YNL218W	MGS1	1.17485	0.0158494	0.655972	0.021644	0.558291	0.0149512	-0.518879	0.000549212
478	3	22	33	YNR041C	COQ2	1.26308	0.047124	0.704098	0.00409836	0.558344	0.0240759	-0.558982	0.0581743
479	4	8	9	YGL240W	DOC1	0.910501	0.0281859	0.508147	0.0156535	0.559111	0.0339755	-0.402354	0.00554244
480	1	21	1	YAR029W	YAR029W	0.487131	0.140656	0.257785	0.0280976	0.559154	0.103773	-0.229346	0.290454
481	3	19	23	YJR073C	OPI3	0.870524	0.0826002	0.475656	0.0743443	0.559543	0.138494	-0.394868	0.240843
482	3	23	24	YDL159W	STE7	0.937251	0.00825701	0.527746	0.197254	0.561268	0.205516	-0.409505	0.275273
483	4	7	29	YPL024W	RMI1	1.25155	0.118872	0.691793	0.114371	0.561404	0.120121	-0.559756	0.0544891
484	4	15	36	YNL292W	PUS4	1.14853	0.0979784	0.63639	0.0708948	0.562095	0.101003	-0.512141	0.0437528
485	4	11	35	YDR500C	RPL37B	1.27408	0.0163838	0.716379	0.00982664	0.562399	0.012282	-0.557704	0.00077979
486	3	11	21	YPR073C	LTP1	1.18165	0.0962845	0.657727	0.072328	0.562431	0.0890381	-0.523927	0.0369708
487	3	22	18	YGR295C	COS6	1.15436	0.226843	0.609504	0.0548736	0.563457	0.18124	-0.544859	0.111489
488	3	23	31	YJR115W	YJR115W	0.771835	0.109751	0.424505	0.0396759	0.564959	0.10995	-0.347329	0.0697545
489	4	21	31	YDR493W	MZM1	1.06904	0.223521	0.578955	0.0313267	0.565484	0.123762	-0.490089	0.0916935
490	3	13	16	YDL191W	RPL35A	1.0676	0.16526	0.586171	0.0484518	0.567122	0.117848	-0.481424	0.0838783
491	3	17	26	YNR064C	YNR064C	0.909231	0.0912153	0.507046	0.0757733	0.567895	0.121247	-0.402185	0.0586099
492	3	22	40	YBR081C	SPT7	1.06307	0.0581927	0.605648	0.0560511	0.568534	0.021604	-0.457421	0.0029806
493	4	18	26	YJR034W	PET191	1.03284	0.0945791	0.578682	0.061038	0.569679	0.11012	-0.454162	0.0499526
494	2	20	7	YNL241C	ZWF1	1.06922	0.0625762	0.609406	0.0722335	0.570755	0.0688894	-0.459813	0.0150763
495	1	17	47	YLR068W	FYV7	0.93171	0.063252	0.533865	0.0717373	0.570893	0.0466966	-0.397845	0.0029298
496	3	23	28	YDL161W	ENT1	0.923731	0.128066	0.505269	0.0808483	0.57097	0.179329	-0.418462	0.100493
497	4	2	16	YER178W	PDA1	1.13945	0.00901346	0.651911	0.0406347	0.572072	0.0346148	-0.487537	0.00312771
498	3	21	21	YLL030C	RRT7	0.827586	0	0.473761	0	0.572461	0	-0.353825
499	2	15	29	YGR081C	SLX9	0.88585	0.0276955	0.505445	0.0414189	0.572492	0.0644282	-0.380406	0.015493
500	3	18	26	YMR139W	RIM11	0.839711	0.106742	0.466281	0.0632241	0.572493	0.143029	-0.37343	0.0785397
501	1	31	45	YMR034C	RCH1	0.87107	0.0309335	0.497348	0.0793121	0.574807	0.108655	-0.373722	0.0407855
502	4	2	46	YBR107C	IML3	1.13951	0.0665932	0.653616	0.000823942	0.575602	0.0343614	-0.485894	0.0877698
503	2	24	23	YNL219C	ALG9	1.21873	0.0422665	0.704405	0.0871246	0.576555	0.0556349	-0.514322	0.00566281
504	1	31	43	YMR251W	GTO3	0.860294	0.028518	0.495461	0.0699659	0.577196	0.0861077	-0.364833	0.0240745
505	3	8	11	YGR032W	GSC2	1.25004	0.00534867	0.722632	0.00389408	0.578108	0.00510717	-0.527404	0.000127902
506	3	31	41	YJL058C	BIT61	0.628627	0.388461	0.230412	0.0091005	0.578491	0.343003	-0.398215	0.484566
507	3	25	10	YGL217C	YGL217C	1.04991	0.0946307	0.60292	0.0348982	0.57896	0.0622721	-0.446986	0.0262658
508	4	16	9	YIL018W	RPL2B	1.23566	0.0811202	0.709505	0.0818771	0.580701	0.0997284	-0.526151	0.0443502
509	3	20	8	YDR495C	VPS3	0.758869	0.0515666	0.433467	0.0787504	0.580936	0.143249	-0.325402	0.242502
510	1	17	26	YNL332W	THI12	0.950781	0.0586812	0.553443	0.104382	0.582457	0.102002	-0.397338	0.0319432
511	3	28	7	YKR046C	PET10	1.00865	0.179813	0.560855	0.0386794	0.583128	0.151913	-0.447792	0.0994142
512	3	20	12	YDR496C	PUF6	0.936209	0.0573895	0.543391	0.00986393	0.583289	0.0470545	-0.392818	0.0142406
513	3	32	39	YBR287W	YBR287W	0.99931	0.0641585	0.579022	0.0240106	0.58346	0.0629966	-0.420288	0.021296
514	3	23	15	YJR105W	ADO1	0.96984	0.0918679	0.577705	0.177705	0.58355	0.127955	-0.392135	0.13719
515	3	1	16	YJR107W	LIH1	1.14124	0.080889	0.662817	0.00491877	0.58399	0.045275	-0.478423	0.0147335
516	1	28	7	YEL042W	GDA1	0.806793	0.0617558	0.471373	0.0654572	0.584059	0.0701697	-0.33542	0.0149846
517	4	26	22	YOR147W	MDM32	0.87781	0.0805776	0.505146	0.0501202	0.584402	0.107647	-0.372664	0.0495958
518	3	22	25	YNR039C	ZRG17	0.88545	0.065334	0.515789	0.0827062	0.584533	0.0915021	-0.369661	0.0316033
519	3	19	22	YCR050C	YCR050C	0.87486	0.0473593	0.507456	0.0718263	0.585568	0.109739	-0.367405	0.0464402
520	4	19	28	undefined	undefined	0.98611	0.0444426	0.577445	0.0678342	0.587588	0.0820183	-0.408665	0.0231854
521	1	27	46	YOL004W	SIN3	0.595468	0	0.35	0	0.587773	0	-0.245468
522	4	12	37	YDR245W	MNN10	0.64699	0.331157	0.297303	0.0360818	0.588408	0.283699	-0.349687	0.241562
523	3	20	31	YKL139W	CTK1	0.953326	0.048462	0.556885	0.0568852	0.588704	0.0895968	-0.396441	0.165349
524	4	19	41	YCR063W	BUD31	1.32292	0	0.779874	0	0.589511	0	-0.543042
525	1	1	44	YNL264C	PDR17	0.948523	0.0525376	0.558053	0.00834435	0.589661	0.0238635	-0.390469	0.0717473
526	2	31	2	YDR231C	COX20	0.711317	0.0996585	0.406589	0.0332758	0.58973	0.129404	-0.304728	0.261875
527	1	31	44	YPL225W	YPL225W	0.878477	0.0602549	0.515119	0.0813858	0.592052	0.112594	-0.363358	0.0525496
528	2	25	10	YJL129C	TRK1	0.723714	0.0678476	0.430749	0.0640873	0.592207	0.0363187	-0.292965	0.000820787
529	3	21	26	YCL023C	YCL023C	0.874685	0.0927994	0.496553	0.136011	0.59231	0.233338	-0.378132	0.144192
530	4	24	29	YJR032W	CPR7	1.14801	0.0906545	0.677022	0.179328	0.593506	0.170815	-0.470983	0.0824502
531	4	11	47	YGR255C	COQ6	0.996519	0.0486022	0.590064	0.015011	0.594273	0.0440473	-0.406455	0.0988339
532	3	9	32	YML067C	ERV41	1.09286	0.0329109	0.648723	0.0953738	0.595838	0.101594	-0.444137	0.034106
533	2	28	29	YGL007W	BRP1	0.991904	0.103641	0.589599	0.0347118	0.597122	0.0260032	-0.402305	0.014436
534	3	26	48	YBR105C	VID24	1.06546	0.096063	0.632263	0.0283708	0.597311	0.048983	-0.433201	0.0214314
535	3	20	25	YDL194W	SNF3	0.85921	0.200006	0.481089	0.0297244	0.597827	0.167598	-0.37812	0.143359
536	4	21	26	YNL180C	RHO5	1.01418	0.146881	0.594282	0.0152809	0.598251	0.086292	-0.419899	0.0498079
537	1	29	14	YNL289W	PCL1	0.796272	0.0584865	0.477561	0.0525221	0.598412	0.026672	-0.318711	0.00141793
538	4	31	6	YOR202W	HIS3	1.02151	0	0.611555	0	0.59868	0	-0.40995
539	3	19	31	YJR078W	BNA2	0.894064	0.0983758	0.524641	0.131783	0.599534	0.170855	-0.369423	0.109609
540	2	1	47	YKL074C	MUD2	1.20456	0.121494	0.71721	0.0225679	0.599885	0.044913	-0.487346	0.0203357
541	3	17	32	YDL218W	YDL218W	1.01656	0.101782	0.603411	0.0641558	0.600344	0.09077	-0.413146	0.0406664
542	1	1	48	YNL259C	ATX1	0.760957	0.115878	0.432381	0.0812128	0.600614	0.214604	-0.328576	0.139043
543	3	24	7	YKL220C	FRE2	1.02681	0.158036	0.597772	0.0490755	0.601064	0.124071	-0.42904	0.0967855
544	4	3	24	YHR021C	RPS27B	0.630899	0.0939572	0.379811	0.064626	0.601412	0.0329911	-0.251088	0.012378
545	1	15	41	YML024W	RPS17A	0.899956	0.0516975	0.539287	0.00976302	0.601638	0.0424524	-0.360669	0.0134743
546	1	17	29	YAR018C	KIN3	0.830988	0.0347925	0.504259	0.118415	0.602	0.120477	-0.326729	0.0321436
547	2	20	15	YNL238W	KEX2	0.819859	0.253559	0.475148	0.108807	0.602291	0.078071	-0.344711	0.0833214
548	1	31	12	YPL239W	YAR1	0.680391	0.0323166	0.407576	0.130455	0.603805	0.204468	-0.272814	0.116553
549	2	2	18	YNL170W	YNL170W	0.735381	0.0662759	0.439862	0.0673035	0.60546	0.123642	-0.295519	0.0568751
550	3	32	9	YNL100W	MIC27	1.29584	0.290928	0.727269	0.130296	0.605821	0.211383	-0.568569	0.188387
551	1	23	35	YMR216C	SKY1	1.25063	0.127502	0.758454	0.0792925	0.607346	0.0345324	-0.492181	0.0118539
552	3	28	47	YBR131W	CCZ1	0.763516	0.0221979	0.462797	0.0480911	0.608484	0.080677	-0.300719	0.146177
553	1	21	26	YNL319W	YNL319W	0.987776	0.0340298	0.601505	0.135012	0.608516	0.1365	-0.386271	0.0530965
554	4	30	13	YER162C	RAD4	1.14088	0.00890805	0.69542	0.100926	0.608891	0.0837084	-0.445464	0.12968
555	1	25	46	YNL293W	MSB3	0.98898	0.0476952	0.60211	0.0318431	0.609025	0.0210629	-0.38687	0.00326565
556	2	17	24	YLR235C	YLR235C	0.590341	0.0759355	0.354962	0.011106	0.609167	0.0618384	-0.235378	0.0395306
557	1	1	4	YNL276C	YNL276C	0.989309	0.0241654	0.6059	0.0783046	0.610922	0.0637711	-0.383409	0.0100127
558	3	4	5	YIL113W	SDP1	1.30011	0.143444	0.785001	0.0135557	0.611094	0.0664078	-0.515113	0.0336641
559	2	25	6	YJL130C	URA2	0.348271	0.0930012	0.208694	0.0413059	0.611138	0.0445935	-0.139577	0.225813
560	2	10	42	YKL216W	URA1	0.514925	0	0.315735	0	0.613167	0	-0.19919
561	3	21	22	YCL022C	YCL022C	0.79986	0.0165582	0.492565	0.111793	0.613518	0.126675	-0.307295	0.0466035
562	2	23	6	YDR200C	VPS64	0.987929	0.0349545	0.607145	0.0512131	0.614799	0.0498254	-0.380784	0.00978659
563	1	24	35	YEL037C	RAD23	0.876512	0.071753	0.531585	0.0790985	0.615107	0.122462	-0.344926	0.0709897
564	1	13	33	YAL010C	MDM10	0.290103	0.0585274	0.201944	0.151944	0.615497	0.399585	-0.0881588	0.518429
565	1	9	45	YAL021C	CCR4	0.503406	0	0.310484	0	0.616767	0	-0.192922
566	2	20	3	YNL242W	ATG2	1.00289	0.144556	0.603418	0.0304703	0.617374	0.109407	-0.39947	0.0836783
567	2	20	11	YNL239W	LAP3	1.00217	0.0224724	0.61956	0.0227984	0.619031	0.036849	-0.38261	0.0067844
568	2	32	43	YNL183C	NPR1	1.43437	0.114391	0.886878	0.0779439	0.619255	0.0434103	-0.547496	0.0112224
569	3	23	22	YCR081W	SRB8	0.909111	0.0198831	0.561066	0.0889344	0.619594	0.111377	-0.348045	0.192911
570	1	20	23	YEL015W	EDC3	0.889316	0.0136745	0.550625	0.067064	0.620444	0.0840119	-0.338691	0.0272347
571	3	16	32	YDR488C	PAC11	0.987468	0.0561766	0.609012	0.0463626	0.621171	0.0815473	-0.378456	0.0321863
572	2	32	38	YGR270W	YTA7	1.12112	0.0473516	0.69472	0.0566515	0.622473	0.0718569	-0.426398	0.0259745
573	3	14	48	YML115C	VAN1	1.19048	0.05614	0.740642	0.0394486	0.624836	0.0589805	-0.449841	0.0207615
574	3	2	9	YOR379C	YOR379C	1.11751	0.116431	0.690739	0.0185083	0.626372	0.0812794	-0.426773	0.042751
575	4	17	41	YER120W	SCS2	1.68959	0.11217	1.04673	0.101272	0.626546	0.106082	-0.642858	0.0507283
576	4	21	32	YDR493W	MZM1	1.07793	0.139512	0.66365	0.0428143	0.626611	0.0953696	-0.414279	0.0538812
577	2	29	37	YKL057C	NUP120	0.946019	0.0171852	0.593106	0.0999754	0.626682	0.104628	-0.352912	0.0358248
578	2	28	7	YNL208W	YNL208W	1.116	0.0820653	0.691777	0.07514	0.627916	0.109498	-0.424226	0.0620588
579	1	19	47	YMR201C	RAD14	0.820439	0.15065	0.527538	0.160038	0.628363	0.0796834	-0.292901	0.0203986
580	2	27	45	YOR125C	CAT5	0.662331	0.0797362	0.414283	0.0412764	0.628539	0.048924	-0.248049	0.0249008
581	3	20	11	YJL200C	ACO2	0.750766	0.329438	0.393905	0.0219942	0.62864	0.248823	-0.356861	0.279154
582	2	28	13	YGL003C	CDH1	0.872299	0.030076	0.550017	0.0173902	0.630663	0.00876264	-0.322281	0.00121551
583	3	32	6	YOR202W	HIS3	1.08375	0.0578413	0.682868	0.0202279	0.630899	0.0150072	-0.400882	0.0595575
584	2	24	19	YNL223W	ATG4	0.952741	0.031231	0.601839	0.0467724	0.632216	0.0520905	-0.350902	0.0112885
585	4	19	1	YMR097C	MTG1	0.862345	0.111431	0.537022	0.0189067	0.632609	0.077662	-0.325323	0.0472105
586	3	21	30	YCL038C	ATG22	0.882346	0.217703	0.548085	0.111932	0.632656	0.0611223	-0.334261	0.0589156
587	3	29	7	YOR202W	HIS3	1.17058	0.112606	0.734108	0.0246741	0.635034	0.0821662	-0.436476	0.193992
588	4	20	31	undefined	undefined	1.09464	0.0636786	0.696863	0.0714444	0.635803	0.0419738	-0.397777	0.00578139
589	4	5	48	YJR044C	VPS55	1.1848	0.00990515	0.754509	0.0637516	0.637318	0.0591359	-0.430293	0.107929
590	3	11	34	YBR295W	PCA1	1.20153	0.161738	0.745732	0.0441397	0.638385	0.131965	-0.455798	0.088647
591	3	12	26	YBR170C	NPL4	0.98187	0.0204096	0.628733	0.0446905	0.641381	0.0566567	-0.353137	0.0151578
592	1	6	19	YBR181C	RPS6B	0.946575	0.0716875	0.604205	0.00946805	0.641387	0.0417094	-0.342371	0.0177617
593	2	1	38	YJL209W	CBP1	0.54959	0.0944355	0.350864	0.0491909	0.642205	0.0395467	-0.198726	0.031258
594	3	17	30	YNR065C	YNR065C	0.96064	0.0966397	0.609012	0.0463626	0.642245	0.0974872	-0.351628	0.0538586
595	4	9	34	YDL101C	DUN1	1.47441	0.0294459	0.94907	0.114372	0.642452	0.065672	-0.525337	0.0132042
596	2	21	23	YKL143W	LTV1	0.439914	0.0426218	0.276991	0.049181	0.642923	0.161338	-0.162923	0.114304
597	4	19	31	undefined	undefined	1.05466	0.0870645	0.673936	0.0071076	0.643139	0.0501431	-0.380726	0.0218211
598	1	32	2	YHR161C	YAP1801	0.919762	0.0498889	0.596183	0.148528	0.644353	0.145965	-0.323579	0.0661155
599	1	4	24	YHR203C	RPS4B	1.05376	0.0177398	0.679087	0.0196712	0.644428	0.0146572	-0.37467	0.000925333
600	3	22	21	YNR037C	RSM19	0.942879	0.013885	0.608279	0.0417213	0.644617	0.0347561	-0.3346	0.0528404
601	2	24	29	YBL087C	RPL23A	0.969009	0.0525704	0.625945	0.051902	0.645379	0.0316199	-0.343064	0.00386364
602	3	32	43	YBR288C	APM3	1.2035	0.213736	0.742993	0.0365317	0.645528	0.159259	-0.460506	0.121369
603	1	21	29	YAR043C	YAR043C	0.937906	0.0957685	0.603588	0.1612	0.64577	0.156789	-0.334318	0.104128
604	1	4	16	YHR200W	RPN10	0.911833	0.110811	0.585016	0.0834503	0.645825	0.0850388	-0.326817	0.0495634
605	4	12	6	YGL020C	GET1	0.678164	0	0.438679	0	0.646863	0	-0.239485
606	4	12	36	YDR500C	RPL37B	1.29642	0.0739501	0.834588	0.0864728	0.647112	0.0862457	-0.46183	0.0365217
607	3	19	30	YCR059C	YIH1	0.984135	0.167141	0.609941	0.0401017	0.647621	0.164468	-0.374194	0.125176
608	1	7	15	YMR151W	YIM2	1.0675	0.0129261	0.691446	0.044422	0.647622	0.0388979	-0.376051	0.00588101
609	3	8	38	YBR158W	AMN1	1.01284	0.204252	0.635739	0.0212584	0.64789	0.100215	-0.377099	0.102349
610	3	17	33	YHR032W	ERC1	1.01727	0.109771	0.660734	0.105476	0.648416	0.0631985	-0.356535	0.0210095
611	3	5	8	YJR124C	YJR124C	1.47323	0.10846	0.949618	0.018175	0.648637	0.0553961	-0.523611	0.0265701
612	1	16	27	YEL001C	IRC22	0.906288	0.0301932	0.589724	0.0295247	0.650403	0.014533	-0.316563	0.00058906
613	3	22	34	YIL092W	YIL092W	1.01591	0.201724	0.634887	0.0283777	0.650565	0.132035	-0.381021	0.100599
614	3	11	45	YPR079W	MRL1	1.31237	0.0911793	0.85093	0.0218006	0.650602	0.0325573	-0.461442	0.0120273
615	3	23	29	YJL100W	LSB6	0.888535	0.115019	0.560378	0.0673303	0.652065	0.165297	-0.328157	0.124503
616	1	2	2	YEL067C	YEL067C	0.940997	0.0538606	0.615998	0.073966	0.65226	0.0412699	-0.324999	0.0393331
617	4	18	41	YER120W	SCS2	1.73503	0.139561	1.11689	0.0875715	0.652355	0.107675	-0.618133	0.0605701
618	3	18	21	YNR021W	YNR021W	0.934403	0.111772	0.603411	0.0641558	0.65259	0.0916343	-0.330992	0.0564176
619	4	14	32	YDR523C	SPS1	1.21398	0.100066	0.793557	0.0743092	0.653092	0.012071	-0.420419	0.00234699
620	4	7	6	YLR396C	VPS33	0.645759	0.000597492	0.421817	0.113067	0.653374	0.175696	-0.223942	0.299007
621	3	20	28	YDR503C	LPP1	0.94813	0.142531	0.601116	0.0376486	0.655087	0.14339	-0.347014	0.101995
622	3	20	23	YKL096W-A	CWP2	0.809204	0.0645536	0.521034	0.0845168	0.655388	0.155936	-0.28817	0.105992
623	1	20	27	YEL016C	NPP2	0.960718	0.0702079	0.63	0.0675508	0.65663	0.0581844	-0.330719	0.0191998
624	1	2	6	YEL068C	YEL068C	1.08783	0.0433759	0.715342	0.0568538	0.657027	0.0349071	-0.372487	0.0045744
625	3	18	1	YNR014W	YNR014W	1.16481	0.0503058	0.76357	0.0288111	0.657073	0.0420972	-0.401238	0.0131221
626	3	20	24	YDR501W	PLM2	0.819239	0.020878	0.537182	0.039698	0.657331	0.0653393	-0.282057	0.0219044
627	1	31	27	YMR244C-A	COA6	0.97652	0.0129793	0.642615	0.0453262	0.658607	0.0527796	-0.333906	0.0132913
628	4	19	32	undefined	undefined	1.07285	0.0755197	0.69802	0.0916889	0.659402	0.127374	-0.374826	0.0839644
629	1	21	23	YLR077W	FMP25	0.937451	0.0147953	0.617532	0.0955424	0.659635	0.106209	-0.319919	0.0482142
630	4	17	33	YER119C	AVT6	1.26293	0.110971	0.824028	0.032055	0.659643	0.0816281	-0.438906	0.0487981
631	1	25	2	YNL305C	BXI1	1.0192	0.0454885	0.673425	0.0661592	0.659997	0.0505073	-0.345775	0.00913505
632	3	24	26	YDL049C	KNH1	1.31804	0.0573582	0.872131	0.0721311	0.66056	0.0259801	-0.445905	0.0210837
633	2	8	13	YBL021C	HAP3	0.611621	0.156312	0.395779	0.0685065	0.661692	0.0571005	-0.215842	0.245964
634	2	2	26	YNL169C	PSD1	0.772591	0.016291	0.511077	0.0345014	0.662753	0.059371	-0.261513	0.0182386
635	4	22	34	YNL218W	MGS1	1.17439	0.117439	0.774226	0.023609	0.66395	0.0473547	-0.40016	0.0266181
636	1	16	29	YDR121W	DPB4	0.99442	0.0180872	0.659076	0.0809323	0.664435	0.0934157	-0.335344	0.0406331
637	4	4	47	YNL055C	POR1	0.975869	0.0592026	0.646174	0.000760659	0.664551	0.0395365	-0.329695	0.111687
638	1	30	29	YPL106C	SSE1	0.793469	0.0725427	0.525476	0.0928419	0.664721	0.116531	-0.267993	0.0586661
639	3	15	34	YCR027C	RHB1	1.05196	0.166892	0.692318	0.0761479	0.664733	0.0547028	-0.359641	0.038192
640	1	18	29	YPL156C	PRM4	0.999587	0.0399137	0.665085	0.223283	0.664736	0.21576	-0.334502	0.162582
641	2	17	36	YLR239C	LIP2	0.688064	0.00465277	0.457288	0.0532658	0.665117	0.0816275	-0.230776	0.029786
642	1	25	38	YNL295W	MRX6	0.877213	0.0265941	0.581972	0.0396377	0.665119	0.0632649	-0.295241	0.0215727
643	3	21	23	YMR110C	HFD1	0.842861	0.0596678	0.553438	0.0620699	0.665449	0.126105	-0.289423	0.0771287
644	3	11	31	YHR009C	TDA3	1.16361	0.151665	0.776906	0.121402	0.665694	0.0215376	-0.386708	0.00415155
645	3	12	36	YDR471W	RPL27B	1.00508	0.109954	0.661102	0.0113	0.666328	0.0784332	-0.343982	0.0522076
646	3	20	20	YDR500C	RPL37B	0.820242	0.0239615	0.545779	0.0207787	0.666696	0.0448084	-0.274463	0.10287
647	1	4	7	YDR382W	RPP2B	0.869252	0.00315063	0.579646	0.077964	0.666814	0.0896997	-0.289606	0.0342057
648	2	27	20	YPL090C	RPS6A	0.924523	0.115138	0.609832	0.0495559	0.667201	0.0761282	-0.314691	0.0450459
649	3	20	18	YDL032W	YDL032W	0.983084	0.0299603	0.658279	0.0917213	0.667382	0.0729605	-0.324805	0.119624
650	1	19	26	YOR351C	MEK1	0.95318	0.0127912	0.636525	0.0692032	0.667528	0.0694746	-0.316656	0.0205076
651	1	32	40	YLR143W	DPH6	1.03239	0.0391104	0.683569	0.159591	0.668672	0.178276	-0.348817	0.12938
652	4	11	36	YDR500C	RPL37B	1.24285	0.071803	0.827092	0.0493665	0.668839	0.0666065	-0.415758	0.0301532
653	2	20	13	YBL066C	SEF1	0.988437	0.078924	0.658365	0.0506123	0.669002	0.0587423	-0.330073	0.0253029
654	4	1	16	YER178W	PDA1	1.01824	0.0145861	0.682409	0.0572795	0.669537	0.0464152	-0.335827	0.00809549
655	3	32	11	YBR168W	PEX32	1.19366	0.0284567	0.797272	0.0860945	0.669612	0.0838716	-0.396386	0.0362578
656	1	22	18	YER081W	SER3	0.997878	0.0183196	0.668352	0.0138923	0.669775	0.00666561	-0.329526	0.000370824
657	4	1	15	YER178W	PDA1	1.00624	0.0535732	0.676502	0.0645245	0.670748	0.0297962	-0.329741	0.00068708
658	3	16	31	undefined	undefined	0.959763	0.0307691	0.645082	0.054918	0.670981	0.0357094	-0.314681	0.0487592
659	3	4	39	YDR445C	YDR445C	1.2471	0.116662	0.829695	0.0524864	0.671844	0.0797828	-0.417403	0.0462545
660	4	12	48	YGR255C	COQ6	1.04727	0.119089	0.699446	0.0424543	0.671907	0.0356122	-0.347824	0.0234254
661	1	31	47	YMR251W-A	HOR7	0.865808	0.0749811	0.564787	0.145709	0.671937	0.226484	-0.301021	0.402739
662	2	17	41	YKL006W	RPL14A	0.234745	0	0.157867	0	0.672505	0	-0.0768779
663	1	5	8	YNL255C	GIS2	0.922347	0.118337	0.610421	0.00956102	0.673539	0.0914176	-0.311926	0.0733676
664	4	11	48	YGR255C	COQ6	1.03919	0.0227702	0.699168	0.0320225	0.673685	0.0437174	-0.340026	0.0116918
665	3	18	45	YNR029C	YNR029C	1.14721	0.0358891	0.769918	0.0832053	0.673911	0.0936653	-0.377295	0.0451042
666	1	20	48	YCR003W	MRPL32	0.471008	0.041178	0.31083	0.0743561	0.674063	0.194055	-0.160178	0.16609
667	1	20	19	YEL014C	YEL014C	0.969558	0.0259901	0.655737	0.111622	0.67455	0.100549	-0.313821	0.0418806
668	1	31	34	YOL014W	YOL014W	1.01847	0.0966994	0.680226	0.101571	0.674741	0.12876	-0.33824	0.0782543
669	1	31	33	YMR031W-A	YMR031W-A	0.820564	0.0691624	0.543452	0.174644	0.675073	0.234256	-0.277112	0.21404
670	4	22	32	YDR493W	MZM1	0.930221	0.175946	0.620772	0.111851	0.67614	0.115129	-0.309449	0.09653
671	1	20	31	YEL017C-A	PMP2	1.00794	0.0413781	0.682743	0.119248	0.676322	0.105542	-0.3252	0.0501538
672	3	1	24	YJR113C	RSM7	1.02436	0.0175997	0.693547	0.0526376	0.676372	0.039765	-0.330812	0.067177
673	3	1	12	YJR106W	ECM27	1.14962	0.0343285	0.77824	0.0600871	0.677471	0.0543611	-0.371385	0.0163971
674	2	9	45	YLR202C	YLR202C	0.670415	0.0527086	0.456532	0.0824465	0.677659	0.0947062	-0.213883	0.0309678
675	1	22	26	YER084W	YER084W	0.930454	0.0290344	0.632812	0.105049	0.678113	0.0999568	-0.297643	0.0388158
676	3	13	33	YER092W	IES5	1.17722	0.0125903	0.799221	0.0742213	0.678311	0.0557936	-0.377995	0.102894
677	3	23	23	YJR110W	YMR1	0.981108	0.0334727	0.666416	0.00614065	0.680009	0.0230091	-0.314692	0.00556527
678	3	8	5	YIL132C	CSM2	1.28981	0.185044	0.866862	0.0652174	0.680173	0.0604493	-0.422951	0.0423486
679	2	13	19	YKL113C	RAD27	0.933508	0.0404173	0.631922	0.0622393	0.680485	0.0932554	-0.301586	0.0473248
680	1	14	23	YBR215W	HPC2	0.877075	0.0331482	0.595982	0.0452309	0.680795	0.0599794	-0.281093	0.0220455
681	3	21	10	YAL058C-A	YAL058C-A	0.573159	0.0971515	0.377675	0.0182403	0.68104	0.131932	-0.195484	0.136282
682	3	18	25	YNR022C	MRPL50	0.81536	0.0593568	0.555625	0.0675341	0.681421	0.0621381	-0.259735	0.0214847
683	3	5	31	YML071C	COG8	1.11664	0.0275371	0.758778	0.068536	0.681478	0.0795295	-0.357864	0.03419
684	1	17	28	YOR038C	HIR2	0.849587	0.106342	0.570205	0.101031	0.681498	0.152896	-0.279381	0.105249
685	1	20	45	YDR137W	RGP1	1.0938	0.0110852	0.746548	0.0353311	0.682891	0.0387721	-0.347257	0.00852195
686	4	13	7	YDL067C	COX9	0.585227	0.124504	0.374217	0.0345944	0.682924	0.204401	-0.21101	0.411286
687	1	21	22	YNL320W	YNL320W	0.931408	0.0406875	0.632812	0.105049	0.68302	0.12849	-0.298596	0.0812483
688	4	4	48	YNL055C	POR1	0.878483	0.0884258	0.593921	0.00089803	0.6831	0.0697814	-0.284561	0.193634
689	3	7	3	YJL038C	LOH1	0.797334	0.208798	0.524429	0.074645	0.683969	0.131768	-0.272905	0.155804
690	1	1	40	YNL265C	IST1	0.726844	0.0494534	0.494433	0.00706744	0.684075	0.0562669	-0.232411	0.151874
691	2	9	12	YLR388W	RPS29A	0.951253	0.0371738	0.651383	0.0216566	0.685784	0.034242	-0.29987	0.00958607
692	3	22	19	YNL134C	YNL134C	0.900744	0.0193362	0.617345	0.0361227	0.686434	0.0538693	-0.283399	0.017342
693	1	1	16	YNL271C	BNI1	0.96337	0.0169577	0.662203	0.0622596	0.686457	0.0525435	-0.301167	0.0950484
694	4	2	22	YBR082C	UBC4	1.22316	0.0779225	0.836499	0.0363497	0.686608	0.0532396	-0.386661	0.0225462
695	3	18	30	YMR160W	YMR160W	0.912443	0.0930905	0.629231	0.122167	0.687129	0.0912275	-0.283212	0.0435799
696	3	28	31	YBR090C	YBR090C	0.714714	0.0310917	0.4871	0.100957	0.687212	0.159697	-0.227614	0.124561
697	3	17	22	YNR063W	YNR063W	0.624455	0.185281	0.408822	0.0459321	0.68742	0.112243	-0.215633	0.161003
698	2	31	11	YOR258W	HNT3	0.886525	0	0.609659	0	0.687695	0	-0.276866
699	1	25	26	YNL298W	CLA4	0.766725	0.0275663	0.520133	0.186701	0.687891	0.269586	-0.246592	0.24451
700	1	2	37	YPL212C	PUS1	1.26001	0.0589809	0.865365	0.0883262	0.687895	0.0712073	-0.394645	0.0304261
701	1	7	14	YOR297C	TIM18	0.969606	0.0187331	0.664544	0.172838	0.687922	0.187831	-0.305062	0.146151
702	3	26	16	YBR093C	PHO5	0.936494	0.118551	0.626635	0.0610663	0.688047	0.153064	-0.309859	0.123968
703	3	30	17	YBR005W	RCR1	0.891129	0.146381	0.602892	0.0344629	0.688669	0.0752253	-0.288237	0.0683985
704	2	32	39	YNL184C	YNL184C	0.444307	0.00203949	0.306277	0.0393282	0.689759	0.0916821	-0.138029	0.185373
705	3	24	6	YDL042C	SIR2	1.04364	0.00926723	0.720883	0.024587	0.690585	0.0174267	-0.322756	0.0301948
706	1	21	30	YNL318C	HXT14	0.961946	0.0385954	0.665975	0.0900922	0.690861	0.0750936	-0.295972	0.0257742
707	3	15	37	YPR098C	YPR098C	1.15056	0.246681	0.776796	0.123107	0.691005	0.123151	-0.373762	0.107608
708	4	15	9	YIL018W	RPL2B	1.24657	0.0180461	0.861816	0.0811821	0.69102	0.0601073	-0.384758	0.0178419
709	2	11	28	YGL235W	YGL235W	0.700245	0.200874	0.432792	0.0399351	0.691305	0.25534	-0.267453	0.466658
710	3	15	26	YCR025C	YCR025C	0.955477	0.0341478	0.657727	0.072328	0.691571	0.0983386	-0.29775	0.0551447
711	4	17	16	YER016W	BIM1	0.891603	0.107471	0.601402	0.0634924	0.691707	0.142643	-0.290201	0.138395
712	3	19	33	YJL118W	YJL118W	0.948308	0.136048	0.633137	0.0570436	0.69272	0.174757	-0.315171	0.146996
713	4	17	29	YER118C	SHO1	1.04444	0.105304	0.722307	0.0594551	0.692809	0.0136005	-0.322133	0.0102839
714	2	1	11	YKL065C	YET1	1.2073	0.080824	0.830176	0.0589583	0.692832	0.0846182	-0.377127	0.0546095
715	3	15	30	YCR026C	NPP1	0.913252	0.0948512	0.625187	0.0365477	0.693112	0.0917369	-0.288065	0.0600828
716	3	15	31	YLL007C	LMO1	0.955112	0.0902828	0.658958	0.034368	0.693268	0.0381972	-0.296154	0.0204412
717	4	17	21	YER116C	SLX8	0.968802	0.0487322	0.668541	0.0529896	0.693981	0.083003	-0.300261	0.0485897
718	3	23	21	YJL106W	IME2	0.939201	0.00605319	0.652099	0.0973366	0.694312	0.103227	-0.287101	0.052841
719	1	28	41	YDR360W	OPI7	0.956966	0.0444824	0.660946	0.0533475	0.694605	0.0853331	-0.296019	0.050182
720	1	30	26	YGR146C	ECL1	0.91713	0.0366374	0.635349	0.0577563	0.694663	0.0749585	-0.281781	0.0364942
721	4	15	33	YML110C	COQ5	0.350761	0	0.243711	0	0.694805	0	-0.107051
722	2	5	3	YKL075C	YKL075C	1.04304	0.0655859	0.721524	0.0350066	0.694819	0.0589909	-0.321517	0.0272416
723	4	18	30	YJR039W	YJR039W	1.06934	0.0256463	0.743826	0.0733501	0.694866	0.0576545	-0.325516	0.0157165
724	1	14	26	YER057C	HMF1	1.0028	0.0996052	0.707428	0.163979	0.696578	0.105783	-0.295373	0.0311065
725	4	32	46	YOR008C-A	YOR008C-A	1.35883	0.0823284	0.943743	0.0505425	0.696924	0.0528147	-0.415087	0.0248411
726	1	28	6	YHR150W	PEX28	0.869366	0.0670505	0.608063	0.0956255	0.696966	0.0745773	-0.261303	0.027051
727	1	14	36	YGR214W	RPS0A	1.05288	0.0302067	0.730892	0.118485	0.697799	0.129654	-0.321991	0.0912222
728	3	7	33	YPR061C	JID1	1.11128	0.099472	0.766086	0.122482	0.697868	0.147389	-0.345196	0.107354
729	3	20	19	YJL213W	YJL213W	0.88925	0.0355383	0.619613	0.0641691	0.697969	0.0760909	-0.269637	0.0355926
730	1	18	28	YHL040C	ARN1	0.977714	0.0525988	0.683586	0.0805666	0.698433	0.0687111	-0.294129	0.022422
731	4	4	5	YOR158W	PET123	0.377538	0	0.263889	0	0.698974	0	-0.113649
732	1	25	7	YLR087C	CSF1	0.937451	0.0147953	0.655625	0.0668927	0.699567	0.0717532	-0.281826	0.0284704
733	3	22	41	YNR045W	PET494	1.38993	0.165436	0.965223	0.0491213	0.700155	0.0479949	-0.424703	0.17018
734	4	20	32	undefined	undefined	1.11047	0.107484	0.768404	0.0517232	0.700443	0.0946735	-0.342061	0.0769491
735	3	29	10	YJR084W	YJR084W	0.996065	0.0604331	0.700133	0.0850249	0.700967	0.0532042	-0.295932	0.0103111
736	2	23	14	YDR204W	COQ4	0.331023	0	0.232143	0	0.701288	0	-0.0988806
737	4	17	26	YJR034W	PET191	0.910125	0.0617478	0.634331	0.0168314	0.701455	0.066084	-0.275794	0.176704
738	2	27	19	YOR243C	PUS7	1.05331	0.0191582	0.740819	0.112366	0.701619	0.094251	-0.312491	0.0418164
739	4	12	43	YGR252W	GCN5	0.675706	0.173757	0.445035	0.00845374	0.701812	0.167959	-0.230671	0.395845
740	1	29	46	YNL096C	RPS7B	0.807606	0.0377896	0.561765	0.08747	0.701864	0.136617	-0.245841	0.107949
741	4	18	21	YER116C	SLX8	0.974997	0.035778	0.68342	0.0312342	0.70238	0.0484151	-0.291578	0.0178972
742	3	14	32	YLR442C	SIR3	1.0159	0.00244982	0.713811	0.0888115	0.702856	0.0891166	-0.302086	0.186775
743	1	17	21	YAR014C	BUD14	0.83266	0.0243973	0.584897	0.0537378	0.703044	0.0669597	-0.247763	0.0268323
744	3	24	29	YNL071W	LAT1	0.869823	0.0628144	0.60893	0.0562052	0.703374	0.076007	-0.260893	0.0442103
745	4	5	47	YJR044C	VPS55	1.19722	0.0469739	0.842058	0.0300864	0.703442	0.00246991	-0.35516	0.0302478
746	3	20	27	YKL115C	YKL115C	0.839584	0.146665	0.570488	0.0233321	0.703607	0.14035	-0.269096	0.122182
747	3	8	44	YDR457W	TOM1	1.35662	0.120582	0.941442	0.0735538	0.704343	0.116823	-0.415182	0.27845
748	1	30	4	YHL003C	LAG1	0.781475	0.119985	0.54466	0.0709443	0.70436	0.0750305	-0.236815	0.0554626
749	4	11	5	YGL020C	GET1	0.519521	0.0714924	0.370607	0.0843198	0.704366	0.0653736	-0.148914	0.0547031
750	3	1	2	YLR262C-A	TMA7	0.773527	0	0.54486	0	0.704384	0	-0.228667
751	4	18	15	YER016W	BIM1	0.958953	0.0592803	0.673442	0.0617403	0.704611	0.0772771	-0.285511	0.0394603
752	1	17	34	YNL329C	PEX6	0.970565	0.0691853	0.6966	0.214414	0.705428	0.172556	-0.273965	0.116499
753	4	11	14	YGL070C	RPB9	0.459781	0.0988345	0.306195	0.0526691	0.705484	0.203457	-0.153586	0.20779
754	3	16	30	YDL020C	RPN4	0.874526	0.107088	0.601608	0.0437346	0.706132	0.14881	-0.272919	0.124725
755	1	15	19	YMR179W	SPT21	0.80629	0.0317844	0.567019	0.0593706	0.70633	0.0931617	-0.23927	0.0571552
756	4	12	20	YBR112C	CYC8	1.00892	0.13009	0.687619	0.145955	0.706434	0.206969	-0.321305	0.223858
757	1	32	14	YHR167W	THP2	0.843902	0.0770857	0.581644	0.124587	0.706742	0.208978	-0.262258	0.192034
758	3	13	24	YDL197C	ASF2	0.895315	0.00440536	0.63352	0.0252622	0.707494	0.0254212	-0.261795	0.00341075
759	4	4	14	YLR338W	OPI9	1.50471	0.260632	1.04559	0.0850879	0.707655	0.0737668	-0.45912	0.0661984
760	4	20	1	YMR097C	MTG1	0.743747	0.0418649	0.52619	0.0310271	0.707771	0.0228052	-0.217556	0.00579978
761	1	23	2	YOR358W	HAP5	0.861543	0.0314486	0.61041	0.0505034	0.708158	0.0481079	-0.251133	0.013084
762	4	21	22	YNL166C	BNI5	0.921431	0.062439	0.641774	0.158961	0.70834	0.217435	-0.279657	0.198468
763	3	18	41	YNR028W	CPR8	1.11196	0.0390242	0.78883	0.0759162	0.708665	0.0560378	-0.323126	0.0154327
764	4	18	25	YER117W	RPL23B	0.836601	0.0998634	0.579511	0.0408772	0.709663	0.143213	-0.257091	0.119833
765	3	14	28	YLR439W	MRPL4	1.11337	0.0327904	0.789508	0.0104918	0.710008	0.0303343	-0.323863	0.084579
766	3	19	42	YCR066W	RAD18	0.989366	0.0500611	0.703972	0.0389868	0.71171	0.0210144	-0.285394	0.00449377
767	3	32	15	YBR169C	SSE2	1.17046	0.0366843	0.830229	0.0907037	0.711924	0.0944523	-0.340236	0.0590176
768	1	7	2	YOR293W	RPS10A	0.984032	0.0491738	0.697291	0.047047	0.711944	0.0768616	-0.286741	0.0421337
769	2	5	11	YKL077W	YKL077W	1.11362	0.0754809	0.784765	0.0732191	0.712423	0.116253	-0.32886	0.0858667
770	4	3	13	YLR338W	OPI9	1.74426	0.100488	1.24355	0.0963859	0.712563	0.0284327	-0.500714	0.00485412
771	2	2	47	YPR188C	MLC2	1.02441	0.0601613	0.731109	0.0493146	0.713336	0.00604672	-0.293302	0.000687753
772	2	16	24	YKR070W	YKR070W	0.92248	0.031812	0.65563	0.0697739	0.71349	0.0933896	-0.26685	0.0591864
773	2	30	48	YIL073C	SPO22	1.03819	0.0506973	0.741918	0.0538708	0.713857	0.0178341	-0.296273	0.000488858
774	3	6	42	YCL035C	GRX1	1.12857	0.029617	0.805254	0.0203028	0.714434	0.0355292	-0.323314	0.011249
775	2	14	21	YPL008W	CHL1	0.929725	0.051509	0.661796	0.0336632	0.714627	0.0605761	-0.26793	0.0335608
776	1	24	29	YDR338C	YDR338C	1.02827	0.0325278	0.732514	0.155219	0.714703	0.161109	-0.295758	0.13246
777	4	19	27	undefined	undefined	0.952446	0.0116373	0.682018	0.0250422	0.716217	0.028962	-0.270428	0.00566656
778	3	1	47	YNL316C	PHA2	0.326654	0	0.234169	0	0.716873	0	-0.0924845
779	3	2	44	YPL036W	PMA2	0.584194	0	0.419373	0	0.717867	0	-0.164821
780	2	15	24	YGL251C	HFM1	0.988398	0.0792777	0.703595	0.0202279	0.717939	0.0771678	-0.284803	0.0539321
781	3	17	27	YMR095C	SNO1	0.795887	0.0233214	0.57139	0.0565508	0.718626	0.07541	-0.224497	0.0365552
782	4	22	26	YNL180C	RHO5	0.967513	0.11691	0.696313	0.101274	0.718899	0.0490564	-0.2712	0.0221132
783	3	3	2	YDR026C	NSI1	0.96992	0.119983	0.682532	0.0262297	0.719043	0.124085	-0.287388	0.108481
784	2	7	45	YGR055W	MUP1	0.977905	0.0400795	0.702527	0.0305762	0.719386	0.038377	-0.275378	0.0139226
785	4	31	25	YDL072C	YET3	0.475638	0.0347782	0.341233	0.00765776	0.720094	0.0365527	-0.134405	0.126756
786	2	11	15	YOR183W	FYV12	1.00336	0.0362431	0.721666	0.0364416	0.721202	0.059246	-0.281696	0.027656
787	2	13	11	YKL109W	HAP4	0.702586	0.23566	0.420921	0.0439831	0.721716	0.374367	-0.281665	0.273947
788	2	28	15	YNL205C	YNL205C	1.07196	0.0176715	0.773846	0.0298476	0.7218	0.0218332	-0.298112	0.00288105
789	3	1	40	YJR119C	JHD2	1.14049	0.125385	0.809129	0.0376723	0.721889	0.114252	-0.33136	0.1019
790	2	24	16	YMR075W	RCO1	0.904017	0.0597917	0.649647	0.00495543	0.722065	0.0521085	-0.25437	0.029188
791	2	5	8	YLR372W	ELO3	1.11608	0.0893868	0.801019	0.0344378	0.722344	0.0639774	-0.31506	0.0435164
792	1	14	47	YBR221C	PDB1	1.03737	0.0809628	0.745063	0.062278	0.722818	0.0818671	-0.292302	0.0608685
793	2	16	29	YBL058W	SHP1	0.481308	0.0787369	0.324963	0.0747123	0.722902	0.291857	-0.156346	0.284516
794	3	20	36	YDR505C	PSP1	1.07577	0.114423	0.771224	0.0623992	0.722959	0.0832493	-0.304544	0.0632824
795	4	13	32	YDR523C	SPS1	1.23544	0.120299	0.879077	0.0715141	0.723331	0.125289	-0.356367	0.115234
796	3	27	3	YJR135C	MCM22	0.872142	0.130245	0.613084	0.027418	0.723544	0.141608	-0.259059	0.139586
797	1	22	27	YBR245C	ISW1	0.837649	0.0748288	0.605438	0.128279	0.724145	0.148831	-0.23221	0.115055
798	3	1	8	YJR104C	SOD1	1.24002	0.114144	0.891513	0.00837937	0.724469	0.0599298	-0.348504	0.187578
799	1	5	12	YNL254C	RTC4	0.773419	0.0909392	0.548434	0.0530184	0.724974	0.14082	-0.224984	0.150142
800	3	11	38	YBR296C	PHO89	1.10943	0.0979105	0.804739	0.086138	0.725082	0.0360436	-0.304689	0.0122111
801	4	3	14	YLR338W	OPI9	1.52785	0.209499	1.07847	0.0441734	0.725364	0.142154	-0.449384	0.129165
802	4	1	22	YBR082C	UBC4	1.24239	0.0230791	0.901487	0.0293023	0.726046	0.0321066	-0.340906	0.00831859
803	3	25	8	YDL240W	LRG1	1.08406	0.0266214	0.786207	0.072578	0.726114	0.0725714	-0.297848	0.0371697
804	3	12	29	YIL157C	COA1	1.20103	0.0416537	0.872828	0.0478279	0.726227	0.0146357	-0.328199	0.0119749
805	1	18	24	YHL041W	YHL041W	0.998082	0.0684242	0.715939	0.0773228	0.726398	0.132907	-0.282143	0.110942
806	1	25	24	YOR067C	ALG8	1.05385	0.0767447	0.761738	0.0760343	0.72684	0.092051	-0.292112	0.0603982
807	3	7	6	YDR046C	BAP3	0.951725	0.0666224	0.683273	0.072715	0.726841	0.127284	-0.268452	0.30479
808	3	26	28	YBR098W	MMS4	0.908261	0.2501	0.601062	0.04574	0.727572	0.239686	-0.3072	0.234243
809	4	13	31	YDR523C	SPS1	1.18034	0.0297403	0.856979	0.0777988	0.727648	0.0806187	-0.323365	0.0447527
810	2	11	20	YGL232W	TAN1	1.09647	0.0954275	0.793876	0.0218368	0.727952	0.0450428	-0.30259	0.0285237
811	3	10	4	YFR025C	HIS2	1.47117	0.0685796	1.06835	0.006331	0.727972	0.0382382	-0.402822	0.117051
812	3	3	39	YJL045W	YJL045W	1.12129	0.0796832	0.809104	0.0388086	0.728003	0.0904904	-0.312186	0.064699
813	2	25	47	YKL167C	MRP49	0.774655	0.0492466	0.560652	0.0828125	0.728357	0.131378	-0.214002	0.102673
814	4	6	48	YJR044C	VPS55	1.14417	0.049826	0.832237	0.0243027	0.729683	0.0530167	-0.311929	0.148535
815	2	2	4	YDR260C	SWM1	1.01394	0.0834402	0.73627	0.0611587	0.729964	0.0766741	-0.277665	0.0473159
816	3	21	13	YHR191C	CTF8	1.06697	0.0230698	0.778191	0.0532558	0.730789	0.066661	-0.288776	0.0331849
817	4	8	48	YGL029W	CGR1	1.52155	0.304138	1.07281	0.0474837	0.732016	0.141851	-0.448738	0.179811
818	4	11	26	YNL153C	GIM3	1.10538	0.0075659	0.809639	0.0627321	0.732174	0.0529843	-0.295737	0.0179264
819	1	26	39	YBR267W	REI1	0.427545	0	0.313093	0	0.732305	0	-0.114452
820	3	21	47	YMR120C	ADE17	1.25535	0.122331	0.909937	0.043826	0.732357	0.0823275	-0.345412	0.0690077
821	1	29	48	YOR087W	YVC1	0.946905	0.0504806	0.682162	0.202267	0.732913	0.244124	-0.264743	0.274144
822	4	32	26	YDL072C	YET3	0.447917	0	0.328368	0	0.733101	0	-0.119549
823	3	27	1	YJL093C	TOK1	1.11468	0.165785	0.799532	0.0423006	0.733337	0.111575	-0.315149	0.128459
824	4	6	40	YJR034W	PET191	1.29969	0.205661	0.932086	0.0141608	0.734309	0.10839	-0.367608	0.126116
825	1	19	27	YMR193C-A	YMR193C-A	0.88012	0.077725	0.645279	0.0631505	0.734351	0.0528547	-0.234841	0.0241539
826	1	23	26	YOR368W	RAD17	0.905408	0.0522157	0.671978	0.166957	0.734525	0.141211	-0.23343	0.105865
827	2	15	32	YGL253W	HXK2	0.967158	0.0529579	0.710197	0.0660905	0.734605	0.0583553	-0.256962	0.0273439
828	3	17	28	YDL216C	RRI1	0.808759	0.12502	0.569641	0.0510118	0.734719	0.196695	-0.239118	0.19356
829	1	29	43	YLR114C	AVL9	0.79206	0.0228932	0.580049	0.0506813	0.734788	0.0865163	-0.212011	0.0546399
830	3	19	20	YDL135C	RDI1	0.966401	0.0175746	0.71248	0.118592	0.735351	0.108933	-0.25392	0.0717226
831	2	14	32	YDR316W	OMS1	0.510317	0.0774808	0.368603	0.0114602	0.735856	0.0892672	-0.141714	0.277551
832	2	32	31	YNL190W	YNL190W	1.07863	0.0543601	0.790556	0.0373867	0.735866	0.0655983	-0.288071	0.0375814
833	1	20	28	YCL063W	VAC17	0.640057	0.104832	0.465319	0.127913	0.736273	0.177349	-0.174737	0.200315
834	3	18	20	YNR055C	HOL1	0.846836	0.0490667	0.624777	0.0566164	0.73642	0.0271504	-0.22206	0.00159995
835	2	16	28	YKR072C	SIS2	0.828024	0.0756112	0.601601	0.0752843	0.736718	0.131351	-0.226423	0.136061
836	2	32	15	YNL194C	YNL194C	1.08104	0.0322658	0.797238	0.0369025	0.737137	0.0142426	-0.283805	0.000649765
837	1	20	26	YHR121W	LSM12	0.887813	0.057769	0.649948	0.0977436	0.737252	0.131221	-0.237865	0.114429
838	1	1	12	YNL273W	TOF1	0.892332	0	0.658333	0	0.737767	0	-0.233998
839	1	19	21	YML013W	UBX2	0.941046	0.0390094	0.694243	0.0128445	0.738763	0.027485	-0.246803	0.0096977
840	3	16	26	YDL019C	OSH2	0.706577	0.0549587	0.521881	0.0394095	0.738886	0.0182266	-0.184695	0.00661496
841	3	16	22	YDL018C	ERP3	0.883363	0.075257	0.643301	0.0711582	0.739804	0.13573	-0.240062	0.146249
842	3	18	29	YNR024W	MPP6	0.8785	0.141928	0.616033	0.095678	0.739913	0.246156	-0.262467	0.245705
843	1	25	18	YNL301C	RPL18B	1.04771	0.0600293	0.781564	0.152585	0.740352	0.0997981	-0.266148	0.0564984
844	1	11	16	YOL051W	GAL11	1.04783	0.045853	0.7769	0.0836486	0.740622	0.0666114	-0.270935	0.0278969
845	3	31	5	YOR202W	HIS3	0.441038	0.0097198	0.325177	0.0618153	0.740748	0.156484	-0.115861	0.352134
846	3	4	14	YBR129C	OPY1	1.19745	0.105965	0.882129	0.0391721	0.740868	0.0527512	-0.315321	0.0364229
847	1	24	39	YEL038W	UTR4	0.950019	0.0458219	0.699792	0.0567727	0.741017	0.0959853	-0.250227	0.0711539
848	2	24	47	YNL212W	VID27	0.99968	0.0640467	0.742615	0.0701414	0.741495	0.0273628	-0.257065	0.00209938
849	2	16	42	YFL032W	YFL032W	0.965861	0.0236108	0.716137	0.0445863	0.741517	0.0434846	-0.249724	0.0147054
850	1	17	36	YOR040W	GLO4	1.00381	0.0939809	0.729277	0.114246	0.741666	0.173084	-0.274533	0.194765
851	1	22	34	YER086W	ILV1	0.979716	0.0354245	0.720414	0.151335	0.741686	0.178477	-0.259302	0.187436
852	1	17	22	YNL333W	SNZ2	1.06576	0.048065	0.791929	0.0844808	0.742074	0.0606254	-0.273835	0.02333
853	3	4	40	YDR440W	DOT1	1.15695	0.0824919	0.855197	0.0162187	0.742118	0.0413091	-0.301757	0.0235173
854	3	26	24	YBR095C	RXT2	0.9662	0.0130762	0.719385	0.105615	0.743208	0.0992511	-0.246815	0.228362
855	3	18	32	YOL147C	PEX11	0.969629	0.12999	0.705815	0.0234396	0.743485	0.1168	-0.263814	0.118559
856	3	20	26	YDL034W	YDL034W	0.855545	0.0697876	0.633958	0.0194689	0.74424	0.040898	-0.221587	0.0262132
857	4	14	31	YDR523C	SPS1	1.1313	0.0272555	0.840605	0.0464236	0.744477	0.059567	-0.290697	0.0306384
858	1	16	24	YCL045C	EMC1	1.01572	0.0352776	0.754993	0.0172457	0.744503	0.037287	-0.260726	0.0159209
859	3	24	24	YDR516C	EMI2	0.917861	0.0817322	0.675241	0.0461583	0.744564	0.103783	-0.24262	0.104279
860	4	18	33	YER119C	AVT6	1.21821	0.0903268	0.904399	0.0898395	0.744891	0.0819326	-0.313808	0.0558552
861	4	10	10	YBR267W	REI1	1.23278	0.048763	0.919112	0.0918146	0.744936	0.0607379	-0.313672	0.0268412
862	4	30	5	YOR202W	HIS3	1.18131	0.0514988	0.878598	0.034392	0.745825	0.0546275	-0.302708	0.02906
863	4	23	31	undefined	undefined	1.03927	0.0573478	0.769891	0.060165	0.746442	0.102559	-0.26938	0.0829893
864	1	15	21	YML032C	RAD52	0.390459	0.0455018	0.288258	0.0230989	0.746462	0.0955326	-0.102202	0.0898548
865	1	18	27	YBR228W	SLX1	0.909512	0.0496971	0.682001	0.12009	0.74687	0.101498	-0.227511	0.0690982
866	1	14	22	YER056C-A	RPL34A	1.10967	0.02637	0.828718	0.0988134	0.747159	0.0891723	-0.280955	0.0589827
867	2	32	3	YNL196C	SLZ1	0.996598	0.0170307	0.745544	0.0527954	0.747454	0.0406849	-0.251054	0.0106694
868	3	10	26	YLR246W	ERF2	1.18365	0.0589768	0.878156	0.0913303	0.747658	0.115639	-0.305491	0.10232
869	1	22	48	YHL020C	OPI1	0.996124	0.0354286	0.744154	0.190126	0.748046	0.192791	-0.25197	0.205776
870	3	19	25	YJL120W	YJL120W	0.759299	0.188534	0.514013	0.0495974	0.748381	0.288121	-0.245287	0.273191
871	4	14	29	YER103W	SSA4	1.09026	0.0110395	0.816153	0.032431	0.748422	0.0239159	-0.274106	0.00394805
872	1	16	25	YDR120C	TRM1	0.925021	0.188345	0.681622	0.101739	0.748945	0.080592	-0.2434	0.106503
873	3	3	15	YJL052W	TDH1	1.23279	0.11408	0.916847	0.0147883	0.749023	0.0574135	-0.315944	0.0460425
874	1	19	30	YOR352W	TFB6	0.988425	0.0406211	0.744669	0.20799	0.749144	0.18903	-0.243756	0.201215
875	2	16	31	YGL087C	MMS2	0.969965	0.0677894	0.721323	0.0302346	0.749182	0.0798568	-0.248643	0.0662142
876	3	26	4	YBR085W	AAC3	1.11903	0.021123	0.839507	0.0526222	0.749593	0.0328755	-0.279518	0.0714401
877	2	20	9	YBL065W	YBL065W	0.933347	0.0471666	0.697702	0.0316716	0.749832	0.0561043	-0.235645	0.032094
878	3	18	42	YOR298C-A	MBF1	0.938032	0.042644	0.700722	0.0316962	0.750141	0.0694319	-0.237311	0.0449233
879	2	21	41	YKL026C	GPX1	0.817239	0.135448	0.625267	0.386359	0.750144	0.410657	-0.191972	0.526159
880	4	9	10	YBR267W	REI1	1.19537	0.0487696	0.896205	0.0689147	0.750331	0.0582071	-0.299162	0.0275343
881	4	12	5	YGL020C	GET1	0.468012	0.134153	0.321324	0.0422527	0.751538	0.26809	-0.146688	0.294244
882	1	25	48	YOR073W	SGO1	0.991536	0.0557506	0.739006	0.217674	0.751632	0.228273	-0.25253	0.277331
883	3	15	28	YDL124W	YDL124W	0.963424	0.0972072	0.724231	0.0855369	0.751923	0.048151	-0.239194	0.0267302
884	4	17	25	YER117W	RPL23B	0.862835	0.0829538	0.642599	0.0284554	0.751949	0.0797471	-0.220236	0.075628
885	2	26	48	YIL041W	GVP36	1.06329	0.0437203	0.797075	0.041952	0.752004	0.0654707	-0.266214	0.0397401
886	3	3	7	YJL055W	YJL055W	1.27208	0.253469	0.909687	0.0944494	0.752062	0.203596	-0.362393	0.251862
887	3	17	23	YMR004W	MVP1	0.761975	0.0518128	0.570488	0.0233321	0.752507	0.0626474	-0.191487	0.0442572
888	4	17	24	YER044C	ERG28	1.05889	0.0586473	0.790709	0.117184	0.752903	0.140749	-0.268185	0.144505
889	2	10	32	YDR297W	SUR2	1.1415	0.134055	0.849242	0.0307723	0.753182	0.0804738	-0.29226	0.0798597
890	3	27	8	YDL173W	PAR32	0.970849	0.175412	0.704666	0.0268622	0.753395	0.153827	-0.266183	0.203581
891	4	13	29	YER103W	SSA4	1.1314	0.0378807	0.850465	0.114418	0.753573	0.113833	-0.280934	0.0936985
892	2	11	10	YDR150W	NUM1	0.958468	0.106235	0.708903	0.0500379	0.754027	0.135468	-0.249565	0.14435
893	1	16	30	YHR108W	GGA2	0.868721	0.0541558	0.655143	0.0669975	0.75407	0.0620627	-0.213578	0.0327317
894	3	22	45	YNR047W	FPK1	1.30617	0.163081	0.969097	0.0101325	0.754189	0.0981698	-0.337076	0.106792
895	1	12	31	YDR422C	SIP1	1.15838	0.0538902	0.871633	0.151776	0.75445	0.141785	-0.286749	0.132663
896	4	12	26	YNL153C	GIM3	1.04275	0.0178338	0.785932	0.0647298	0.754832	0.0740315	-0.256821	0.0456103
897	4	5	43	YJR039W	YJR039W	1.12603	0.13981	0.831698	0.0817577	0.755145	0.141125	-0.294335	0.17981
898	1	21	21	YAR040C	YAR040C	0.974836	0.0228044	0.733397	0.148191	0.755489	0.168535	-0.241439	0.176327
899	1	20	30	YHR123W	EPT1	0.959792	0.0421005	0.721309	0.087061	0.755582	0.113752	-0.238483	0.104534
900	3	22	28	YPR050C	YPR050C	0.881125	0.181167	0.650543	0.078268	0.755855	0.0917794	-0.230583	0.114357
901	1	22	30	YER085C	YER085C	1.04721	0.0488187	0.783768	0.166395	0.755908	0.193214	-0.263444	0.212313
902	1	31	24	YPL232W	SSO1	0.932103	0.0555264	0.698109	0.110695	0.756722	0.157421	-0.233994	0.167492
903	4	5	39	YJR034W	PET191	1.24215	0.030943	0.940341	0.046761	0.756813	0.0270405	-0.301808	0.00573072
904	4	26	37	YER154W	OXA1	0.755666	0.277878	0.461604	0.0898666	0.756945	0.397272	-0.294062	0.570588
905	1	19	28	YOL083W	ATG34	0.921578	0.0904108	0.694309	0.115709	0.757075	0.118539	-0.227268	0.115987
906	1	32	34	YHR182W	YHR182W	1.18551	0.0910447	0.887038	0.117413	0.757778	0.146626	-0.298477	0.151654
907	1	14	24	YGR209C	TRX2	1.05767	0.019187	0.802346	0.0593716	0.757887	0.0441883	-0.255328	0.0133409
908	3	17	20	YDL214C	PRR2	0.876932	0.0314593	0.666525	0.0783927	0.757998	0.0643684	-0.210407	0.0264179
909	3	32	3	YBR150C	TBS1	0.617495	0	0.468358	0	0.758481	0	-0.149137
910	3	17	17	YHL024W	RIM4	0.908154	0.0490248	0.690159	0.069392	0.758595	0.0444936	-0.217995	0.0124029
911	3	15	25	YPR095C	SYT1	0.881746	0.032219	0.66606	0.0694606	0.759331	0.107926	-0.215685	0.0954732
912	3	7	29	YPR060C	ARO7	0.99768	0.0764002	0.752078	0.0366033	0.759393	0.0800598	-0.245602	0.0656613
913	2	21	24	YLR254C	NDL1	1.00922	0.0792208	0.757998	0.0655262	0.759479	0.117732	-0.251224	0.120142
914	3	14	29	YNR008W	LRO1	0.92977	0.0125455	0.705432	0.0557517	0.759627	0.0700599	-0.224338	0.0427652
915	1	30	6	YOR202W	HIS3	0.730397	0.0957043	0.559165	0.102539	0.759687	0.0450027	-0.171232	0.000979074
916	2	12	28	YIR037W	HYR1	0.97274	0.0694335	0.734195	0.0604214	0.759991	0.095484	-0.238545	0.0878231
917	1	25	43	YLR097C	HRT3	1.04317	0.0279862	0.792596	0.0613897	0.760807	0.0666943	-0.250575	0.0415252
918	4	2	12	YER177W	BMH1	0.998227	0.0558677	0.755453	0.0437946	0.760826	0.0775417	-0.242774	0.066191
919	3	20	38	YDL037C	BSC1	1.07186	0.180294	0.80023	0.0388075	0.760945	0.0859271	-0.271635	0.118124
920	2	32	36	YOL090W	MSH2	0.887565	0.0878132	0.689812	0.199447	0.761338	0.160806	-0.197753	0.129617
921	1	24	19	YEL030W	ECM10	0.976112	0.0754815	0.742004	0.105504	0.761496	0.102758	-0.234108	0.0807028
922	3	23	32	YDL162C	YDL162C	0.954103	0.231045	0.69281	0.0981212	0.76211	0.180004	-0.261293	0.191957
923	4	6	47	YJR044C	VPS55	1.10282	0.0107443	0.841056	0.018154	0.762553	0.00903221	-0.261764	0.0180158
924	2	20	21	YBL068W	PRS4	0.960086	0.0570956	0.727918	0.0254915	0.762604	0.0745045	-0.232168	0.0577592
925	4	4	13	YLR338W	OPI9	1.56895	0.343142	1.10075	0.125973	0.762814	0.282848	-0.468197	0.283945
926	3	21	25	YLL044W	YLL044W	0.890609	0.00987463	0.679098	0.0290984	0.762966	0.0411318	-0.211511	0.116002
927	3	16	23	YJL163C	YJL163C	0.832382	0.0513125	0.626279	0.126386	0.76315	0.189841	-0.206104	0.234949
928	1	15	37	YML026C	RPS18B	1.0695	0.0351944	0.810937	0.154095	0.763568	0.170028	-0.258568	0.190015
929	1	24	23	YEL031W	SPF1	0.900681	0.0449003	0.687932	0.0449419	0.764445	0.0460867	-0.212749	0.0209026
930	3	31	33	YJL060W	BNA3	1.04058	0.0556999	0.79483	0.0302977	0.764477	0.0119946	-0.245747	0.00530002
931	2	9	41	YLR201C	COQ9	0.56525	0.0830375	0.425477	0.0529081	0.764598	0.130459	-0.139773	0.14274
932	2	11	46	YDR159W	SAC3	0.778009	0.0492935	0.595032	0.0428112	0.764897	0.0261093	-0.182977	0.00850572
933	3	23	20	YDL157C	YDL157C	0.897674	0.0616758	0.683547	0.048163	0.765234	0.0742627	-0.214126	0.0639195
934	1	12	26	YHR087W	RTC3	1.06351	0.0603428	0.812547	0.0475964	0.765492	0.0480262	-0.250965	0.0291431
935	3	15	24	YDL123W	SNA4	0.882206	0.0464217	0.674285	0.0087205	0.76591	0.0302711	-0.20792	0.0161117
936	1	1	8	YNL275W	BOR1	0.85103	0.173911	0.640588	0.0799243	0.76599	0.0727654	-0.210441	0.0937077
937	3	27	21	YJL083W	TAX4	0.896552	0	0.686953	0	0.766217	0	-0.209598
938	3	22	15	YNL135C	FPR1	0.98347	0.0780439	0.746197	0.0424169	0.766496	0.101237	-0.237273	0.103152
939	2	24	11	YNL227C	JJJ1	0.718711	0.0551622	0.547405	0.010433	0.766506	0.0641896	-0.171306	0.0538122
940	1	16	31	YEL003W	GIM4	0.873903	0.0294696	0.67117	0.0525826	0.767356	0.0429438	-0.202733	0.015266
941	3	11	22	YBR291C	CTP1	1.02578	0.092582	0.778245	0.0902382	0.767956	0.135726	-0.247535	0.149834
942	3	32	16	YGL114W	YGL114W	1.08902	0.0355298	0.838097	0.0930569	0.768084	0.0669113	-0.250918	0.0331492
943	3	23	25	YJL102W	MEF2	0.949316	0.00380785	0.729098	0.0209016	0.768126	0.0250986	-0.220218	0.0711343
944	3	12	16	YDR465C	RMT2	0.976634	0.174451	0.724625	0.0376268	0.768277	0.156405	-0.252009	0.208435
945	2	6	13	YPL048W	CAM1	1.05491	0.0750479	0.80699	0.019299	0.769386	0.0634119	-0.247917	0.0565859
946	1	27	23	YMR230W	RPS10B	0.870129	0.0789971	0.661306	0.107749	0.769447	0.152049	-0.208823	0.194791
947	1	2	10	YEL071W	DLD3	1.01336	0.0218454	0.780381	0.103721	0.770296	0.101437	-0.23298	0.0872207
948	3	23	30	YCR085W	YCR085W	0.92473	0.133809	0.69975	0.0532182	0.770396	0.105024	-0.22498	0.117065
949	1	30	21	YPL108W	YPL108W	0.952061	0.0295921	0.733556	0.0220983	0.770517	0.00206067	-0.218505	0.00063528
950	4	18	29	YER118C	SHO1	0.923157	0.108785	0.704779	0.0630323	0.770573	0.0820151	-0.218378	0.0912904
951	1	22	4	YHL033C	RPL8A	0.925078	0.0523189	0.714075	0.100401	0.770575	0.0919607	-0.211003	0.0673592
952	3	15	40	YDL128W	VCX1	1.1423	0.081109	0.875546	0.0260832	0.770958	0.0660264	-0.266756	0.0602999
953	2	14	31	YDR540C	IRC4	1.08739	0.0152286	0.839954	0.0561798	0.771985	0.0427594	-0.247435	0.0153269
954	1	21	38	YNL311C	SKP2	0.901967	0.0308204	0.694647	0.0311819	0.772008	0.0574169	-0.20732	0.0390152
955	2	15	40	YGL255W	ZRT1	1.21742	0.0368892	0.939981	0.0347246	0.772335	0.0254465	-0.277443	0.00738147
956	3	19	24	YDL136W	RPL35B	0.735378	0.0427952	0.574367	0.149318	0.772707	0.169222	-0.161012	0.180799
957	1	31	35	YMR247C	RKR1	0.938524	0.0971497	0.718132	0.108484	0.772791	0.144018	-0.220392	0.165938
958	3	26	32	YBR099C	YBR099C	0.821583	0.0771263	0.624777	0.0566164	0.772943	0.140242	-0.196806	0.156102
959	3	24	23	YKR027W	BCH2	0.905765	0.0509654	0.697099	0.0645833	0.773057	0.0946687	-0.208666	0.0852456
960	4	12	25	YNL153C	GIM3	0.995968	0.0390634	0.768442	0.081978	0.773438	0.0917708	-0.227526	0.0827904
961	1	14	31	YBR217W	ATG12	1.12238	0.0748809	0.864985	0.149802	0.773441	0.144695	-0.2574	0.151462
962	3	23	18	YCR079W	PTC6	0.95573	0.0846904	0.730869	0.0328875	0.773452	0.100111	-0.224861	0.104197
963	4	19	35	undefined	undefined	1.06991	0.0442738	0.82595	0.0356547	0.773495	0.0502181	-0.243956	0.0294787
964	2	6	10	YNL159C	ASI2	1.11263	0.0591973	0.856221	0.0345121	0.773504	0.0746638	-0.256411	0.0603114
965	1	29	6	YOR202W	HIS3	0.724483	0.0713277	0.558058	0.0634178	0.773753	0.0847317	-0.166425	0.0853778
966	4	16	37	YML111W	BUL2	1.22532	0.104797	0.949615	0.104183	0.773779	0.0345961	-0.275707	0.00884507
967	3	14	33	YNR009W	NRM1	0.992209	0.02875	0.769285	0.061687	0.774197	0.0398123	-0.222925	0.0111094
968	4	2	41	YGL143C	MRF1	0.547493	0.119941	0.410986	0.0361377	0.774298	0.108997	-0.136507	0.165365
969	3	18	34	YMR173W	DDR48	1.04314	0.194987	0.769339	0.049043	0.774363	0.198428	-0.273804	0.233284
970	3	28	41	YNL095C	YNL095C	1.12008	0.126709	0.855931	0.0876847	0.774815	0.116748	-0.264148	0.149469
971	1	32	17	YDR370C	DXO1	1.00568	0.0287273	0.782514	0.16773	0.775276	0.151318	-0.223166	0.166298
972	1	28	10	YHR151C	MTC6	0.864067	0.0967403	0.665457	0.0948688	0.775309	0.120569	-0.19861	0.129639
973	2	31	48	YPL067C	YPL067C	1.12143	0.134581	0.862741	0.0945088	0.775685	0.0985691	-0.258691	0.0980352
974	4	23	32	undefined	undefined	1.15042	0.213836	0.878207	0.104007	0.775783	0.0894788	-0.272212	0.131364
975	1	14	27	YBR216C	YBP1	0.999155	0.00698383	0.775228	0.125949	0.77606	0.127646	-0.223927	0.130543
976	4	18	16	YER016W	BIM1	0.91315	0.0515229	0.705438	0.0226632	0.77615	0.0656724	-0.207712	0.0554268
977	1	15	27	YMR182C	RGM1	0.980556	0.0300941	0.763815	0.126173	0.776843	0.110252	-0.216741	0.101462
978	2	13	4	YLR405W	DUS4	1.09604	0.0633352	0.850123	0.0260605	0.777091	0.0291609	-0.245921	0.0171019
979	4	2	8	YER176W	ECM32	1.0644	0.104891	0.812913	0.0859377	0.777291	0.145915	-0.251488	0.192619
980	1	28	46	YHR160C	PEX18	0.934062	0.0122721	0.726394	0.0564217	0.777536	0.057245	-0.207668	0.0316438
981	2	9	28	YLR395C	COX8	0.731953	0.044814	0.566342	0.0453191	0.7776	0.0889369	-0.165611	0.0831933
982	3	24	8	YDR511W	SDH7	1.07675	0.0584243	0.838038	0.0735958	0.778108	0.0527248	-0.238717	0.0257151
983	3	16	19	YJL161W	FMP33	0.939138	0.0435567	0.730405	0.0206952	0.778499	0.0197149	-0.208733	0.00835207
984	2	13	31	YKL117W	SBA1	1.07068	0.0621432	0.833111	0.0535228	0.778532	0.0326512	-0.237573	0.0150718
985	1	30	47	YDR067C	OCA6	0.85221	0.0671978	0.643523	0.204489	0.778885	0.301367	-0.208687	0.583016
986	3	11	30	YBR293W	VBA2	1.03617	0.0691789	0.804038	0.0513129	0.778996	0.0646011	-0.232134	0.0540374
987	1	7	28	YOL042W	NGL1	1.08581	0.0451147	0.841774	0.0902596	0.779332	0.112316	-0.244035	0.114003
988	3	2	18	YCR030C	SYP1	1.26241	0.0718935	0.983717	0.0388094	0.780172	0.0205386	-0.278691	0.00958873
989	3	24	17	YNL067W	RPL9B	0.958151	0.0337653	0.748438	0.0778078	0.780186	0.0645981	-0.209713	0.0384065
990	1	32	25	YDR372C	VPS74	0.973639	0.0552387	0.749884	0.145543	0.78023	0.185581	-0.223755	0.251364
991	1	12	35	YDR423C	CAD1	1.16054	0.0514263	0.9138	0.235833	0.780267	0.172276	-0.246737	0.204494
992	1	26	3	YBR255W	MTC4	0.916447	0.0202495	0.715737	0.0446492	0.780369	0.034005	-0.20071	0.00904508
993	4	17	34	YJR044C	VPS55	0.949715	0.24904	0.68944	0.0233713	0.780563	0.211861	-0.260275	0.247331
994	1	20	43	YEL020C	PXP1	1.12489	0.0190017	0.877838	0.0305666	0.780769	0.0341243	-0.247053	0.013983
995	2	24	31	YNL217W	YNL217W	1.015	0.0212111	0.791773	0.0407797	0.781008	0.0528589	-0.223226	0.0321545
996	1	30	5	YOR202W	HIS3	0.673908	0.0636478	0.529064	0.0988209	0.781724	0.114558	-0.144844	0.100053
997	3	13	26	YMR326C	YMR326C	0.873274	0.031541	0.684012	0.0674367	0.782474	0.0608248	-0.189262	0.0355325
998	2	28	44	YNR072W	HXT17	1.00237	0.0378137	0.786298	0.0828193	0.782588	0.056842	-0.216077	0.0251502
999	3	19	14	YCR045C	RRT12	1.05564	0.0145669	0.826279	0.0334225	0.782719	0.0293645	-0.229361	0.0092027
1000	3	6	41	YNL030W	HHF2	1.23082	0.119854	0.95884	0.0487415	0.782813	0.0390486	-0.271976	0.0332759
1001	3	21	33	YLL049W	LDB18	0.984999	0.209038	0.730378	0.00393989	0.783709	0.198892	-0.254621	0.231457
1002	4	2	14	YBR061C	TRM7	1.0183	0.0388076	0.796699	0.0423953	0.784061	0.0579099	-0.221597	0.0420549
1003	1	20	35	YEL017W	GTT3	1.09941	0.0862821	0.844524	0.175629	0.784394	0.212275	-0.254888	0.296911
1004	1	24	7	YEL025C	YEL025C	0.919062	0.0664203	0.720204	0.0389791	0.784661	0.0149972	-0.198858	0.00964935
1005	3	5	10	YLR437C	DIF1	1.40149	0.093104	1.09038	0.0755422	0.784966	0.105003	-0.311113	0.12075
1006	2	15	25	YGR080W	TWF1	0.981369	0.0520889	0.770234	0.0732654	0.785096	0.0622109	-0.211136	0.0435753
1007	4	22	21	YER131W	RPS26B	0.963875	0.0179642	0.756764	0.061707	0.785597	0.06756	-0.20711	0.0483909
1008	4	3	48	YNL055C	POR1	0.731534	0	0.574992	0	0.786008	0	-0.156542
1009	2	17	1	YLR218C	COA4	0.682492	0.0305471	0.533239	0.0538898	0.786473	0.115405	-0.149253	0.129623
1010	2	16	27	YGL086W	MAD1	0.922512	0.0445158	0.721347	0.0842394	0.787402	0.122352	-0.201165	0.150351
1011	1	30	32	YHR015W	MIP6	0.961071	0.0661696	0.749363	0.075295	0.787504	0.127763	-0.211708	0.150841
1012	3	10	29	YNL044W	YIP3	1.00295	0.0293198	0.792714	0.129314	0.787806	0.112394	-0.210231	0.106411
1013	2	7	15	YOR165W	SEY1	1.14988	0.0440418	0.905307	0.0175503	0.787901	0.0165414	-0.244574	0.00662208
1014	1	23	28	YPL263C	KEL3	1.05782	0.0302649	0.832138	0.030063	0.788094	0.0510852	-0.22568	0.0329869
1015	1	29	32	YOR083W	WHI5	0.929349	0.0583914	0.733183	0.0681155	0.788427	0.044691	-0.196167	0.0204385
1016	3	1	11	YMR316W	DIA1	1.00375	0.0769463	0.785354	0.0462257	0.788546	0.0922773	-0.218395	0.094013
1017	3	7	5	YPR052C	NHP6A	1.24461	0.132143	0.967892	0.0434112	0.788649	0.106396	-0.276714	0.128677
1018	1	29	41	YLL038C	ENT4	0.838645	0.0374078	0.660397	0.0436142	0.788678	0.0571078	-0.178247	0.0401993
1019	2	28	1	YPL158C	AIM44	0.971956	0.0251438	0.76552	0.0710398	0.788763	0.0816065	-0.206436	0.0714615
1020	3	6	13	YNL022C	RCM1	1.12232	0.109177	0.880377	0.0336174	0.788902	0.0463237	-0.241947	0.0473129
1021	4	20	41	YCR063W	BUD31	0.901117	0.394089	0.648488	0.148178	0.78911	0.205142	-0.252629	0.329361
1022	1	12	23	YDR420W	HKR1	1.05956	0.0295535	0.836877	0.0616885	0.789125	0.0411145	-0.222678	0.0162358
1023	4	2	7	YER176W	ECM32	1.04182	0.0193889	0.821428	0.058869	0.789158	0.0646585	-0.220394	0.0456139
1024	3	14	13	YNR005C	YNR005C	1.02244	0.1952	0.786033	0.0326639	0.789208	0.106997	-0.236406	0.17715
1025	1	24	30	YHR138C	YHR138C	1.04619	0.00976674	0.827536	0.13312	0.789927	0.119352	-0.218654	0.129632
1026	2	3	41	YGR036C	CAX4	0.406242	0.0317139	0.320728	0.0227518	0.789942	0.00566255	-0.0855139	0.066477
1027	3	24	27	YKR028W	SAP190	0.89791	0.171717	0.673875	0.0263816	0.790278	0.208165	-0.224035	0.250099
1028	3	15	27	YHR194W	MDM31	0.769446	0.172352	0.595844	0.0932275	0.790314	0.0766808	-0.173602	0.100393
1029	3	14	14	YML022W	APT1	1.06511	0.262338	0.79382	0.0563967	0.790532	0.191323	-0.271285	0.317066
1030	2	20	45	YBL078C	ATG8	1.0046	0.0478469	0.793341	0.0665337	0.790544	0.0644615	-0.211261	0.0476778
1031	1	21	34	YNL314W	DAL82	1.00872	0.0291695	0.794374	0.126211	0.79161	0.146793	-0.214347	0.188055
1032	3	12	28	YDR469W	SDC1	1.01244	0.0231191	0.801311	0.00131148	0.79191	0.0193787	-0.211126	0.0733406
1033	3	15	21	YPR093C	ASR1	0.881365	0.0137224	0.698356	0.0280046	0.792087	0.0208175	-0.183009	0.00382315
1034	3	18	17	YNR020C	ATP23	0.8898	0.0331955	0.704795	0.0202049	0.792338	0.00685228	-0.185005	0.0446286
1035	4	19	36	undefined	undefined	1.02976	0.0634587	0.809282	0.0728984	0.792418	0.116166	-0.220479	0.137373
1036	2	9	27	YKL098W	MTC2	1.10028	0.0389467	0.867635	0.0902585	0.792487	0.110913	-0.232641	0.125775
1037	4	32	45	YOR008C-A	YOR008C-A	1.22314	0.0522694	0.969833	0.0539312	0.792713	0.0211272	-0.253303	0.0050245
1038	1	29	31	YLR111W	YLR111W	0.706015	0.0529833	0.556782	0.0766872	0.792904	0.128719	-0.149233	0.149725
1039	3	4	6	YBR127C	VMA2	1.23805	0.0915537	0.969428	0.0928404	0.792909	0.133625	-0.268624	0.38297
1040	2	19	23	YOR215C	AIM41	0.940319	0.0536716	0.740256	0.0688639	0.793925	0.1211	-0.200063	0.142675
1041	3	7	47	YGR204W	ADE3	1.21899	0.0372934	0.963471	0.127095	0.79432	0.128564	-0.255516	0.363952
1042	3	31	13	YJL066C	MPM1	1.07664	0.0909388	0.85076	0.076036	0.794845	0.0915641	-0.225877	0.104234
1043	1	26	5	YPL127C	HHO1	0.942176	0.0977083	0.747442	0.0837123	0.795128	0.0641337	-0.194734	0.0632607
1044	3	18	24	YNR069C	BSC5	0.851508	0.0530147	0.674421	0.0878348	0.795636	0.114026	-0.177087	0.140839
1045	1	13	24	YOR025W	HST3	0.889886	0.0586758	0.698841	0.119004	0.795638	0.172054	-0.191044	0.255158
1046	1	19	24	YOL082W	ATG19	0.975943	0.0224235	0.7785	0.0975758	0.796127	0.0843551	-0.197443	0.0711976
1047	3	23	14	YCR077C	PAT1	1.08321	0.00262828	0.862418	0.012582	0.796202	0.0135473	-0.220791	0.0437874
1048	2	7	34	YLR320W	MMS22	0.681651	0.0455934	0.540885	0.0163877	0.796366	0.0490367	-0.140766	0.0395964
1049	3	8	48	YDR458C	HEH2	1.22056	0.0803287	0.965337	0.0432319	0.7964	0.0843382	-0.25522	0.0962272
1050	4	18	31	YHR028C	DAP2	1.07672	0.0385206	0.861588	0.144358	0.796492	0.109615	-0.215135	0.105775
1051	4	30	9	YER161C	SPT2	1.10241	0.0707856	0.873631	0.0350422	0.796765	0.0712172	-0.228776	0.077469
1052	4	1	41	YGL143C	MRF1	0.534328	0.0524906	0.418868	0.0571946	0.797195	0.170413	-0.11546	0.228696
1053	2	14	10	YKL222C	YKL222C	1.12647	0.0699883	0.895989	0.014121	0.797612	0.0356994	-0.230481	0.0283466
1054	3	2	26	YCR033W	SNT1	1.17093	0.273033	0.875264	0.0275881	0.798351	0.222362	-0.295666	0.268602
1055	1	26	4	YHL019C	APM2	0.948509	0.0855833	0.759501	0.0874776	0.798995	0.028586	-0.189008	0.00590668
1056	3	15	29	YPR096C	YPR096C	0.905226	0.0373239	0.723794	0.0657368	0.799372	0.0638411	-0.181432	0.0463368
1057	2	14	38	YKR012C	YKR012C	1.15159	0.0823737	0.914135	0.0483345	0.799582	0.0870911	-0.237452	0.0993839
1058	1	18	33	YPL155C	KIP2	1.02153	0.102087	0.81788	0.237381	0.79973	0.230541	-0.203646	0.318936
1059	3	16	20	YDR484W	VPS52	0.863278	0.0415864	0.690902	0.0409016	0.799897	0.00884627	-0.172376	0.00252895
1060	3	9	48	YMR172W	HOT1	1.11253	0.0299043	0.890506	0.0482883	0.799948	0.025358	-0.222026	0.0061106
1061	1	32	30	YHR179W	OYE2	1.13486	0.0500766	0.902317	0.125943	0.800123	0.136872	-0.232542	0.184049
1062	3	15	22	YCR024C-A	PMP1	0.869507	0.0437629	0.691362	0.0560296	0.800162	0.101242	-0.178145	0.126523
1063	3	13	28	YDL198C	GGC1	0.955402	0.0463863	0.767295	0.0827049	0.800797	0.0476856	-0.188107	0.121421
1064	3	4	8	YDL089W	NUR1	1.45565	0.170425	1.1499	0.0969846	0.801284	0.11461	-0.305746	0.17579
1065	3	24	20	YDR514C	YDR514C	0.916053	0.0555297	0.729503	0.0435927	0.802186	0.0972237	-0.18655	0.113808
1066	3	13	46	YNR057C	BIO4	1.38836	0.0621855	1.1113	0.0189224	0.802333	0.0436916	-0.277067	0.0343387
1067	2	16	36	YKR074W	AIM29	1.15944	0.058407	0.927257	0.0414593	0.80235	0.0608414	-0.232185	0.0584576
1068	3	26	30	YMR322C	SNO4	0.971403	0.191119	0.74658	0.0089394	0.8026	0.173045	-0.224823	0.223494
1069	3	19	40	YDL144C	YDL144C	1.16746	0.097853	0.931391	0.039138	0.802673	0.0655153	-0.236065	0.0661004
1070	4	20	27	undefined	undefined	0.948989	0.0236655	0.761146	0.0166375	0.802981	0.0373269	-0.187843	0.0218619
1071	1	15	26	YOR334W	MRS2	0.726927	0.210298	0.552702	0.114242	0.803079	0.173605	-0.174226	0.279533
1072	1	28	30	YHR156C	LIN1	0.937259	0.0104898	0.752615	0.0884001	0.803448	0.0971199	-0.184643	0.105893
1073	3	15	36	YDL127W	PCL2	1.05844	0.0899461	0.842125	0.0424012	0.803522	0.0974443	-0.216312	0.133681
1074	1	23	20	YPL265W	DIP5	0.70642	0.0099463	0.568722	0.10611	0.803972	0.143292	-0.137698	0.191942
1075	1	25	27	YLR093C	NYV1	1.02899	0.0536235	0.81804	0.141745	0.804264	0.184441	-0.210954	0.262149
1076	2	21	13	YKL011C	CCE1	0.723157	0.0692548	0.580239	0.0372089	0.804937	0.0274556	-0.142918	0.0246488
1077	1	4	46	YHR049W	FSH1	1.04261	0.0314331	0.837073	0.0611256	0.805085	0.0801996	-0.205538	0.0832589
1078	1	2	30	YER005W	YND1	1.22073	0.0375188	0.984183	0.0596201	0.805501	0.0236641	-0.23655	0.00439744
1079	2	28	43	YNL198C	YNL198C	0.723628	0.100813	0.580695	0.07848	0.805774	0.0573008	-0.142934	0.0600096
1080	1	5	25	YAL044C	GCV3	0.692749	0.0239321	0.559393	0.0519631	0.80593	0.0464445	-0.133356	0.0219782
1081	4	8	41	YGR229C	SMI1	1.02826	0.051574	0.826926	0.00916524	0.806497	0.046164	-0.201338	0.0393214
1082	2	7	16	YGL218W	YGL218W	0.33438	0.0474926	0.258066	0.0435823	0.806559	0.244895	-0.0763135	0.555996
1083	3	8	24	YDR451C	YHP1	0.710125	0.245205	0.481964	0.00945989	0.80672	0.374034	-0.22816	0.331024
1084	1	20	25	YDR132C	YDR132C	0.935541	0.0349146	0.756322	0.0789818	0.806912	0.061354	-0.179218	0.0405157
1085	2	13	1	YLR203C	MSS51	0.66578	0.0347443	0.532738	0.0662006	0.807421	0.138948	-0.133041	0.203356
1086	3	15	46	YCR034W	ELO2	1.21125	0.016407	0.977872	0.0265632	0.807772	0.0328722	-0.233375	0.115919
1087	3	25	24	YDR001C	NTH1	0.90486	0.0954525	0.71565	0.106152	0.808067	0.187682	-0.18921	0.270615
1088	2	30	19	YGR240C	PFK1	0.800952	0.0286752	0.646823	0.0208295	0.808525	0.0366894	-0.154129	0.0238379
1089	1	12	29	YDR107C	TMN2	1.04491	0.013092	0.846771	0.133582	0.808991	0.119156	-0.198142	0.147353
1090	2	24	39	YNL214W	PEX17	1.04842	0.021729	0.848821	0.042368	0.809253	0.0271986	-0.199597	0.00840919
1091	4	17	31	YHR028C	DAP2	1.07151	0.0428073	0.86419	0.0609714	0.809933	0.0890573	-0.207323	0.102292
1092	2	18	23	YFR034C	PHO4	0.873033	0.0487175	0.703731	0.0246856	0.809948	0.0698675	-0.169302	0.0809387
1093	1	22	31	YBR246W	RRT2	0.836986	0.0380295	0.678656	0.108709	0.810582	0.120244	-0.15833	0.158539
1094	2	18	29	YPR114W	YPR114W	1.00918	0.0290939	0.818496	0.0617244	0.810775	0.0530711	-0.190684	0.0351153
1095	3	5	35	YML074C	FPR3	1.05031	0.0349601	0.851574	0.0359031	0.810932	0.0269276	-0.198737	0.0111892
1096	2	30	28	YIL053W	GPP1	1.11575	0.0265318	0.904286	0.0283214	0.81094	0.0323201	-0.211463	0.0168825
1097	1	22	33	YPL136W	YPL136W	0.991411	0.0260312	0.800965	0.258039	0.811113	0.26466	-0.190446	0.422565
1098	1	32	24	YLR137W	RKM5	1.08331	0.031512	0.874356	0.132154	0.811305	0.144467	-0.208956	0.212642
1099	1	30	44	YHR029C	YHI9	0.829359	0.0304026	0.671007	0.0369958	0.811582	0.0709329	-0.158351	0.0767659
1100	3	13	34	YNR050C	LYS9	1.07398	0.0593411	0.864508	0.0854918	0.811836	0.12446	-0.209469	0.385123
1101	3	2	1	YOR345C	YOR345C	0.999099	0.159417	0.784312	0.0235515	0.811919	0.169262	-0.214787	0.238089
1102	1	19	29	YML012W	ERV25	0.970435	0.0441196	0.786734	0.124806	0.811949	0.128022	-0.183701	0.180196
1103	3	5	3	YOL016C	CMK2	1.15127	0.102057	0.921651	0.0623779	0.812015	0.129366	-0.229619	0.185739
1104	1	26	26	YGR132C	PHB1	0.918271	0.0352858	0.73978	0.12918	0.812298	0.173984	-0.17849	0.264544
1105	1	31	2	YOL006C	TOP1	0.707913	0.0462349	0.580492	0.141767	0.812543	0.159116	-0.127421	0.228572
1106	4	3	23	YHR021C	RPS27B	0.55832	0.143531	0.427602	0.0735469	0.81312	0.250899	-0.130718	0.368289
1107	3	10	28	YJL078C	PRY3	1.10924	0.0213338	0.901999	0.0197529	0.813194	0.010647	-0.207242	0.00189623
1108	1	29	29	YLL029W	FRA1	0.819505	0.0765496	0.662415	0.0514949	0.813254	0.0805506	-0.15709	0.107226
1109	1	15	17	YML033W	YML033W	1.06156	0.0698007	0.861741	0.0365471	0.813276	0.0270433	-0.19982	0.0185597
1110	1	31	25	YMR029C	FAR8	0.953517	0.0563112	0.775468	0.0520108	0.813327	0.029916	-0.178049	0.014191
1111	3	8	28	YDR452W	PPN1	0.639639	0.370765	0.360665	0.0262393	0.813362	0.430441	-0.278974	0.566687
1112	4	6	43	YJR039W	YJR039W	1.13902	0.0642133	0.917889	0.103585	0.81353	0.136529	-0.221129	0.203239
1113	2	10	37	YPL022W	RAD1	1.2453	0.00839822	1.01335	0.0432523	0.813544	0.0292367	-0.231952	0.0111837
1114	2	14	7	YDR363W-A	SEM1	0.777011	0.0631726	0.627825	0.0239556	0.813907	0.0800269	-0.149186	0.103356
1115	1	16	21	YDR119W	VBA4	1.04653	0.0215806	0.85113	0.0177798	0.813908	0.0317067	-0.195403	0.0179278
1116	2	14	26	YKR007W	MEH1	0.748961	0.0318388	0.607819	0.0415641	0.814034	0.0785948	-0.141142	0.0835691
1117	1	24	18	YHR135C	YCK1	0.929079	0.0652104	0.750018	0.10807	0.814112	0.141171	-0.179061	0.225612
1118	4	1	11	YER177W	BMH1	1.10598	0.0801184	0.89562	0.0138766	0.814616	0.0667791	-0.210359	0.0804574
1119	2	19	29	YGR107W	YGR107W	0.981857	0.0197627	0.800321	0.0932718	0.814746	0.0890403	-0.181536	0.100152
1120	2	16	19	YGL084C	GUP1	0.545291	0.0533942	0.439375	0.0401864	0.814915	0.113845	-0.105917	0.172631
1121	3	2	10	YCL026C-A	FRM2	1.26649	0.0860206	1.02831	0.0167912	0.814931	0.0448682	-0.23818	0.0423777
1122	4	23	28	undefined	undefined	0.985955	0.0714004	0.793726	0.0869749	0.815065	0.142473	-0.19223	0.224361
1123	1	18	34	YPR118W	MRI1	1.04307	0.0664792	0.840483	0.176557	0.815282	0.197016	-0.202583	0.325888
1124	3	2	21	YNL005C	MRP7	1.14783	0.0499295	0.937822	0.0868876	0.815288	0.040233	-0.21001	0.110898
1125	1	22	44	YHL021C	AIM17	1.17363	0.0548838	0.95616	0.0439692	0.815426	0.0330777	-0.217467	0.0193234
1126	2	21	37	YKL025C	PAN3	1.28022	0.0496692	1.04023	0.0716792	0.815776	0.0846497	-0.239989	0.106062
1127	1	27	48	YPL241C	CIN2	0.985164	0.0527632	0.793209	0.180414	0.815839	0.21604	-0.191956	0.355645
1128	4	4	44	YGR257C	MTM1	0.447077	0.167507	0.316055	0.00665157	0.815897	0.290815	-0.131022	0.564846
1129	2	21	2	YJL147C	MRX5	0.973081	0.0554283	0.794733	0.0619502	0.816255	0.0362388	-0.178348	0.0170953
1130	1	28	5	YDR348C	PAL1	0.862683	0.0706583	0.704659	0.0859835	0.816511	0.0759457	-0.158023	0.0757389
1131	3	19	4	YDL131W	LYS21	1.29066	0.120934	1.04929	0.0639139	0.816689	0.0503372	-0.241372	0.0591051
1132	2	18	34	YKR030W	GMH1	1.10279	0.0340945	0.8975	0.0959326	0.816788	0.107538	-0.205295	0.14708
1133	3	23	39	YJR128W	YJR128W	1.09338	0.176208	0.871213	0.0405913	0.816909	0.128108	-0.222164	0.182046
1134	3	9	6	YLR452C	SST2	1.34468	0.0964008	1.09504	0.0484358	0.817102	0.0482023	-0.249643	0.0507569
1135	4	6	39	YJR034W	PET191	1.18921	0.0594857	0.969475	0.0323214	0.817954	0.058524	-0.21973	0.0614102
1136	1	13	32	YOR027W	STI1	1.09852	0.0324659	0.892406	0.178821	0.817978	0.189951	-0.206114	0.301578
1137	1	3	3	YMR035W	IMP2	0.641869	0.00644769	0.525795	0.0615725	0.81828	0.0877071	-0.116075	0.28226
1138	2	9	24	YLR393W	ATP10	0.349728	0.0468311	0.285863	0.0358629	0.818327	0.00703496	-0.0638655	0.108277
1139	1	1	39	YLL052C	AQY2	1.13456	0.01564	0.9275	0.0641927	0.818354	0.0671217	-0.207058	0.0648122
1140	1	15	29	YML029W	USA1	1.0566	0.00534033	0.865361	0.129143	0.818412	0.118547	-0.19124	0.160658
1141	3	9	37	YOL137W	BSC6	0.789703	0.270969	0.594652	0.112628	0.818467	0.212257	-0.195051	0.38428
1142	4	30	17	YER163C	GCG1	1.20926	0.125912	0.979505	0.064368	0.818542	0.0946965	-0.229758	0.134387
1143	4	24	31	undefined	undefined	0.976089	0.0567329	0.797564	0.0167323	0.819432	0.0423591	-0.178525	0.0370202
1144	1	25	11	YLR089C	ALT1	0.721067	0.101434	0.579472	0.0690932	0.819653	0.158106	-0.141595	0.253231
1145	4	29	9	YER161C	SPT2	1.05593	0.113034	0.855139	0.0168969	0.819786	0.0931494	-0.200787	0.150684
1146	3	13	30	YNR032C-A	HUB1	0.980833	0.0833537	0.794858	0.049518	0.819867	0.11328	-0.185975	0.182784
1147	1	8	33	YDR095C	YDR095C	1.20666	0.0954673	0.98645	0.0691307	0.819933	0.0583901	-0.220211	0.0622903
1148	3	29	40	YDR022C	ATG31	1.07676	0.146386	0.859225	0.0607279	0.820008	0.162223	-0.217534	0.269814
1149	4	13	34	YIL102C	YIL102C	1.13828	0.0628555	0.92885	0.0691508	0.820101	0.0900969	-0.209429	0.124411
1150	2	1	43	YKL073W	LHS1	1.03011	0.0490479	0.840958	0.0685137	0.82067	0.100069	-0.189149	0.138452
1151	4	18	32	YHR028C	DAP2	1.13725	0.0657295	0.932221	0.179071	0.821726	0.166073	-0.205031	0.256243
1152	1	16	26	YHR106W	TRR2	1.01539	0.0375154	0.833093	0.133835	0.821824	0.139695	-0.182298	0.20943
1153	2	17	27	YKL130C	SHE2	0.922901	0.0261353	0.757977	0.0315635	0.821833	0.0381795	-0.164925	0.0257074
1154	1	23	27	YMR214W	SCJ1	1.03088	0.0219506	0.848011	0.0891731	0.822478	0.0824297	-0.182871	0.0949883
1155	4	30	4	YGR258C	RAD2	1.38462	0.0520358	1.13893	0.0450743	0.823087	0.030792	-0.245689	0.0176868
1156	4	16	38	YML111W	BUL2	1.33997	0.100673	1.09986	0.0484114	0.823124	0.0373587	-0.240112	0.0379397
1157	3	22	1	YNR030W	ALG12	1.19999	0.274257	0.93783	0.0248646	0.823803	0.186213	-0.262157	0.340532
1158	1	19	38	YOR355W	GDS1	1.02711	0.00113094	0.846883	0.0198876	0.824516	0.018654	-0.180225	0.0055158
1159	1	12	25	YDR105C	TMS1	1.01305	0.063249	0.830334	0.0421493	0.825027	0.0912334	-0.182719	0.121565
1160	2	22	13	YPR123C	YPR123C	1.05843	0.0425847	0.87278	0.051479	0.825153	0.0478517	-0.185646	0.0369174
1161	2	29	33	YKL056C	TMA19	1.0096	0.00855254	0.833568	0.0517843	0.825552	0.0496171	-0.176032	0.0374185
1162	2	1	10	YJL217W	REE1	1.13607	0.0671355	0.934495	0.013275	0.825568	0.0516561	-0.201578	0.0579621
1163	2	5	45	YLR184W	YLR184W	0.842817	0.0841589	0.693191	0.0384223	0.825912	0.0344843	-0.149626	0.0437093
1164	3	23	16	YDL156W	CMR1	0.926406	0.0421314	0.762317	0.0292095	0.82595	0.0693314	-0.164089	0.0790726
1165	2	32	48	YOL093W	TRM10	0.835468	0.0472776	0.684038	0.0758412	0.826154	0.132041	-0.15143	0.222878
1166	3	19	3	YOL158C	ENB1	1.1242	0.0711091	0.923852	0.0261925	0.826312	0.0738154	-0.200346	0.0918109
1167	2	18	30	YKR026C	GCN3	0.969199	0.043287	0.800181	0.0281004	0.826342	0.0254272	-0.169017	0.0157662
1168	1	17	33	YAR020C	PAU7	1.05841	0.0454968	0.881449	0.2465	0.826593	0.213954	-0.176961	0.363505
1169	2	22	20	YIL013C	PDR11	1.04131	0.00418468	0.860568	0.0580775	0.826637	0.0587853	-0.180747	0.0538257
1170	2	3	3	YOR138C	RUP1	0.958559	0.0998672	0.782191	0.0110022	0.826804	0.103846	-0.176368	0.150387
1171	2	20	43	YNL230C	ELA1	1.12179	0.0626593	0.92548	0.0256686	0.826888	0.0393409	-0.19631	0.0374262
1172	2	16	43	YGL094C	PAN2	1.22085	0.0368693	1.00929	0.029515	0.826951	0.0190242	-0.211562	0.00807416
1173	3	13	13	YER077C	MRX1	1.14857	0.0512274	0.946906	0.0706442	0.827151	0.0819138	-0.201669	0.110765
1174	1	18	20	YHL042W	YHL042W	1.03879	0.0380739	0.856964	0.04168	0.827337	0.0674076	-0.181822	0.0802329
1175	2	13	38	YJL164C	TPK1	1.17512	0.0227805	0.972752	0.0423734	0.827403	0.0198255	-0.202373	0.00468482
1176	3	24	15	YKR019C	IRS4	0.889187	0.0170652	0.736934	0.0647703	0.827675	0.0574276	-0.152253	0.0458032
1177	2	25	18	YLR325C	RPL38	1.03912	0.0305616	0.85902	0.0204267	0.827813	0.0408203	-0.180103	0.0336444
1178	1	24	31	YPR091C	NVJ2	1.02154	0.0305849	0.842442	0.119673	0.828056	0.13773	-0.179097	0.219574
1179	3	22	22	YHR132W-A	IGO2	0.514978	0.0972911	0.395217	0.079378	0.828108	0.327014	-0.119762	0.438096
1180	3	20	17	YIR014W	YIR014W	0.951186	0.0238892	0.78565	0.0810086	0.828503	0.106415	-0.165536	0.152068
1181	2	16	39	YGL090W	LIF1	1.18606	0.0407694	0.981985	0.0192936	0.828645	0.0253434	-0.20408	0.0147294
1182	1	17	30	YNL330C	RPD3	1.02157	0.053081	0.846743	0.147488	0.828774	0.134693	-0.17483	0.216209
1183	3	14	34	undefined	undefined	1.02903	0.0517773	0.848525	0.0485246	0.829058	0.088871	-0.180506	0.322885
1184	1	5	28	YNL246W	VPS75	0.632851	0.122398	0.511249	0.0411549	0.829071	0.109823	-0.121602	0.171579
1185	3	11	5	YPR068C	HOS1	1.20603	0.0972061	0.992546	0.0387855	0.829206	0.0813401	-0.213485	0.125834
1186	1	31	22	YOL011W	PLB3	0.963839	0.0745978	0.797211	0.142011	0.829725	0.15554	-0.166628	0.253725
1187	4	17	23	YER044C	ERG28	1.06203	0.0362524	0.878993	0.0540533	0.830154	0.075884	-0.183039	0.099692
1188	2	19	44	YGR007W	ECT1	1.05947	0.0507807	0.879628	0.0585211	0.830819	0.0505829	-0.179837	0.0453439
1189	1	20	29	YDR133C	YDR133C	0.903623	0.103956	0.735106	0.098777	0.830871	0.174789	-0.168518	0.298096
1190	3	16	42	undefined	undefined	1.20394	0.03717	1.00047	0.0213048	0.831246	0.00796767	-0.203465	0.0495401
1191	3	31	36	YOR306C	MCH5	1.20995	0.143275	1.00275	0.0971128	0.831608	0.0434294	-0.2072	0.0489854
1192	1	12	21	YDR104C	SPO71	1.0456	0.0209963	0.869976	0.0496764	0.831659	0.036071	-0.17562	0.0209488
1193	3	15	19	YHR180W	YHR180W	0.977166	0.0435484	0.81147	0.0292957	0.831729	0.0409205	-0.165696	0.0374764
1194	4	19	42	YCR063W	BUD31	0.971607	0.0747211	0.802344	0.0889511	0.831775	0.115798	-0.169263	0.201036
1195	2	17	20	YLR234W	TOP3	0.457539	0.0491104	0.379124	0.0408355	0.831874	0.0672862	-0.0784142	0.0889913
1196	1	30	43	YDR066C	RTR2	0.822741	0.010627	0.68507	0.0582295	0.8319	0.0595807	-0.137671	0.0549622
1197	3	22	26	YIL030C	SSM4	0.960116	0.160098	0.771634	0.0482136	0.831928	0.173272	-0.188482	0.275774
1198	2	22	4	YIL002C	INP51	1.02646	0.0128831	0.854122	0.0309441	0.832002	0.0250451	-0.172342	0.0106096
1199	4	1	8	YER176W	ECM32	1.06452	0.0826623	0.879345	0.0570881	0.832023	0.0935729	-0.185179	0.149167
1200	2	19	24	YGL263W	COS12	0.946944	0.0434502	0.788332	0.06076	0.832075	0.0426007	-0.158612	0.0313799
1201	3	16	43	YJL177W	RPL17B	1.20841	0.0599045	1.0024	0.015872	0.832166	0.0540113	-0.206008	0.0573301
1202	3	19	18	YCR049C	YCR049C	0.896819	0.0508151	0.745705	0.0340547	0.832171	0.0197421	-0.151113	0.0127577
1203	1	30	42	YGR151C	YGR151C	0.839549	0.0220506	0.699397	0.104246	0.832171	0.114316	-0.140152	0.176297
1204	3	18	16	YNR052C	POP2	0.903079	0.0138507	0.752008	0.0270082	0.832453	0.0171393	-0.15107	0.055307
1205	3	7	4	YJR053W	BFA1	1.26616	0.106233	1.04575	0.00624658	0.832473	0.0780988	-0.220411	0.108787
1206	3	16	35	YJL172W	CPS1	1.03017	0.102087	0.852235	0.0525743	0.832581	0.0675647	-0.17794	0.0858898
1207	3	11	23	YHR006W	STP2	1.04986	0.0375423	0.874092	0.0403514	0.832648	0.0263482	-0.175764	0.0137476
1208	2	10	19	YCR094W	CDC50	0.618688	0.067272	0.507337	0.0763744	0.832651	0.170075	-0.111351	0.278346
1209	2	11	36	YGL237C	HAP2	0.412803	0.0234535	0.341697	0.0202682	0.833228	0.096439	-0.0711059	0.350962
1210	1	32	44	YLR144C	ACF2	1.00498	0.0335114	0.837475	0.145382	0.8333	0.145208	-0.167506	0.238487
1211	3	16	21	YIL168W	YIL168W	0.790994	0.0809753	0.6577	0.0543788	0.833631	0.031299	-0.133294	0.0305473
1212	4	22	29	YER134C	YER134C	1.08086	0.0404751	0.904321	0.134045	0.833814	0.0990187	-0.176539	0.131408
1213	1	31	40	YPL226W	NEW1	0.937115	0.053233	0.774632	0.102106	0.834473	0.155344	-0.162482	0.25996
1214	4	5	40	YJR034W	PET191	1.17709	0.11947	0.971207	0.0195286	0.834506	0.0952671	-0.205885	0.153107
1215	1	19	31	YMR195W	ICY1	1.05059	0.0210346	0.878417	0.145855	0.834525	0.129745	-0.172176	0.207333
1216	1	28	21	YDR352W	YPQ2	1.07619	0.0491333	0.897342	0.0304793	0.834599	0.0257151	-0.178852	0.0163887
1217	1	12	34	YHR092C	HXT4	1.0562	0.10004	0.865091	0.148021	0.834689	0.189948	-0.19111	0.357117
1218	4	14	26	YIL085C	KTR7	1.05489	0.027167	0.880522	0.0323062	0.834839	0.0260721	-0.174373	0.0137426
1219	4	17	30	YJR039W	YJR039W	1.07595	0.0375338	0.895362	0.0598197	0.83504	0.0851593	-0.180592	0.116271
1220	3	4	11	YCR095C	OCA4	1.22823	0.209628	0.997122	0.0788033	0.835322	0.154266	-0.231109	0.302996
1221	4	5	9	YGL148W	ARO2	1.01398	0.314179	0.763116	0.0446284	0.835431	0.286547	-0.250862	0.368091
1222	2	13	24	YLR413W	INA1	0.988888	0.0435081	0.823991	0.0196005	0.835659	0.0547902	-0.164897	0.0658559
1223	1	8	19	YDR401W	YDR401W	1.16227	0.047378	0.972944	0.097431	0.835774	0.0598262	-0.189322	0.056976
1224	2	20	35	YNL233W	BNI4	0.718999	0.0226898	0.600222	0.0619607	0.836129	0.0934972	-0.118776	0.13907
1225	3	25	23	YMR126C	DLT1	0.854594	0.0217064	0.712891	0.0856855	0.836568	0.118387	-0.141703	0.188995
1226	2	17	29	YKL001C	MET14	0.959761	0.0286743	0.800429	0.104122	0.836721	0.125463	-0.159332	0.211382
1227	1	31	13	YMR025W	CSI1	0.837972	0.0169489	0.701864	0.090613	0.836893	0.101687	-0.136108	0.149744
1228	3	15	17	YPR092W	YPR092W	1.01624	0.0617802	0.850486	0.0526634	0.836928	0.0126371	-0.165755	0.00474454
1229	3	4	9	YIL114C	POR2	1.40853	0.106343	1.16873	0.0517355	0.836989	0.0985505	-0.239806	0.158338
1230	2	4	6	YIL077C	YIL077C	0.912359	0.00539237	0.763857	0.0404281	0.837033	0.0401132	-0.148502	0.0278535
1231	4	9	28	YIL136W	OM45	1.13606	0.041193	0.949584	0.0316196	0.837258	0.0466019	-0.186479	0.0455003
1232	4	14	23	YDR483W	KRE2	0.87685	0.0433914	0.72956	0.0566716	0.837333	0.108792	-0.14729	0.170256
1233	3	3	8	YJR030C	RBH2	1.29209	0.0902333	1.07447	0.0408282	0.837553	0.0856869	-0.217622	0.142876
1234	4	17	15	YER016W	BIM1	0.865527	0.0854908	0.722264	0.0436022	0.837556	0.0326768	-0.143263	0.0435252
1235	1	21	25	YAR042W	SWH1	0.89908	0.0583965	0.750759	0.0990601	0.837685	0.113431	-0.148321	0.187801
1236	2	24	32	YMR081C	ISF1	1.14031	0.0408883	0.956913	0.0842062	0.837742	0.0452748	-0.1834	0.0313247
1237	4	16	20	YNL284C	MRPL10	1.06298	0.0392186	0.890754	0.162994	0.837755	0.147885	-0.172224	0.265389
1238	3	23	19	YJR108W	ABM1	0.952866	0.0920658	0.786524	0.0500521	0.837882	0.131203	-0.166342	0.236258
1239	2	1	14	YJL216C	IMA5	1.12707	0.00933776	0.944392	0.0271996	0.837914	0.0229225	-0.182677	0.00983139
1240	2	5	24	YLR376C	PSY3	1.1112	0.0445777	0.928172	0.0454999	0.837982	0.070766	-0.183023	0.0963175
1241	2	18	42	YKR032W	YKR032W	1.23636	0.0495942	1.03333	0.0468289	0.83816	0.0645162	-0.203038	0.0846613
1242	1	30	28	YHR014W	SPO13	0.883883	0.0684106	0.733189	0.0484795	0.838224	0.113221	-0.150694	0.206749
1243	4	23	24	undefined	undefined	0.891061	0.0265874	0.745355	0.0403465	0.838258	0.066197	-0.145705	0.081557
1244	3	10	22	YLR237W	THI7	0.999568	0.0256009	0.837928	0.048894	0.838284	0.0430103	-0.16164	0.0346376
1245	1	11	27	YMR167W	MLH1	0.832053	0.0246967	0.696412	0.0647769	0.838427	0.087356	-0.135641	0.127401
1246	1	31	29	YMR030W	RSF1	0.928637	0.0939894	0.77689	0.164937	0.838469	0.169795	-0.151747	0.318708
1247	1	20	42	YHR126C	ANS1	1.11362	0.0320543	0.936665	0.0981159	0.839341	0.0659526	-0.176952	0.0666878
1248	4	21	29	YER134C	YER134C	1.11287	0.00978948	0.934087	0.0172462	0.839523	0.0219712	-0.178785	0.0102216
1249	4	20	35	undefined	undefined	1.0464	0.094735	0.873444	0.0275186	0.839563	0.0558094	-0.172957	0.0758321
1250	2	30	24	YIL050W	PCL7	1.09176	0.019787	0.916907	0.029266	0.839634	0.011735	-0.174849	0.00147535
1251	1	30	30	YGR148C	RPL24B	0.823571	0.113206	0.684373	0.0511902	0.839709	0.0742243	-0.139198	0.116328
1252	4	22	25	YER132C	PMD1	1.12601	0.0813366	0.941842	0.0796423	0.839848	0.0833134	-0.184173	0.133208
1253	1	11	32	YOL054W	PSH1	1.12741	0.0366129	0.948128	0.0765032	0.839922	0.0467446	-0.179281	0.0336169
1254	2	22	9	YPR122W	AXL1	1.01883	0.0389902	0.856279	0.0764897	0.84007	0.0639324	-0.162547	0.0703549
1255	1	18	37	YPL154C	PEP4	1.09637	0.0261599	0.917467	0.145157	0.840243	0.149251	-0.178903	0.275281
1256	1	15	28	YOL065C	INP54	0.996619	0.0367506	0.836438	0.0475599	0.840298	0.0559626	-0.160181	0.0587331
1257	4	14	33	YER106W	MAM1	1.12202	0.0231235	0.942453	0.0503518	0.840361	0.0494575	-0.179563	0.0457891
1258	2	19	27	YOR216C	RUD3	0.954443	0.0405687	0.800481	0.0897459	0.840394	0.101862	-0.153961	0.164785
1259	1	21	24	YOR051C	ETT1	0.925596	0.0192191	0.780203	0.129981	0.840423	0.125069	-0.145393	0.206209
1260	3	8	39	YGR089W	NNF2	1.17165	0.0956376	0.982025	0.064069	0.840488	0.0450716	-0.189628	0.0551257
1261	1	13	21	YAL014C	SYN8	1.10313	0.0127777	0.926666	0.0408009	0.840565	0.0463985	-0.176468	0.0430543
1262	4	19	5	YMR098C	ATP25	0.482384	0.114005	0.393725	0.0460902	0.840575	0.103111	-0.0886591	0.416141
1263	4	32	25	YDL072C	YET3	0.505376	0	0.424852	0	0.840666	0	-0.0805239
1264	3	11	17	YPR071W	YPR071W	0.974714	0.131088	0.810212	0.0822552	0.840699	0.0987741	-0.164502	0.153901
1265	1	14	28	YGR212W	SLI1	1.08492	0.0229346	0.913749	0.0781646	0.841092	0.0540631	-0.171168	0.0484792
1266	4	6	9	YGL148W	ARO2	0.922969	0.109765	0.761186	0.0348983	0.841094	0.138276	-0.161783	0.243239
1267	3	21	29	YLL048C	YBT1	0.945392	0.231732	0.753465	0.0850038	0.841145	0.19287	-0.191927	0.283349
1268	2	30	22	YDR253C	MET32	1.12068	0.0332773	0.943073	0.067883	0.841215	0.0510562	-0.177607	0.0467489
1269	2	21	30	YJL138C	TIF2	1.03159	0.0300707	0.866597	0.0782385	0.841337	0.0870075	-0.164992	0.123082
1270	1	10	22	YER044C-A	MEI4	1.09857	0.0085302	0.923673	0.0906235	0.841349	0.0880983	-0.1749	0.126501
1271	3	16	38	YDL022W	GPD1	1.01594	0.0609802	0.851165	0.0141856	0.841437	0.0617291	-0.164773	0.0825495
1272	1	18	21	YPL159C	PET20	0.957734	0.0674591	0.802157	0.0573593	0.841554	0.0809573	-0.155577	0.132453
1273	4	24	26	YJR004C	SAG1	1.23128	0.0978991	1.02486	0.060508	0.841726	0.117873	-0.206419	0.206054
1274	3	20	30	YDL035C	GPR1	0.813318	0.266251	0.577947	0.0298498	0.842079	0.401834	-0.235371	0.374205
1275	1	1	19	YLL043W	FPS1	1.09897	0.0400509	0.928418	0.113471	0.842718	0.0797969	-0.17055	0.10069
1276	4	27	33	YIL098C	FMC1	0.984598	0.0601144	0.827333	0.0937951	0.842893	0.104056	-0.157265	0.178607
1277	1	31	19	YMR244W	YMR244W	0.941504	0.0230877	0.795355	0.132023	0.843045	0.130121	-0.146149	0.223759
1278	1	25	30	YNL086W	SNN1	0.942744	0.0367214	0.799949	0.18048	0.843094	0.159337	-0.142795	0.304099
1279	1	24	47	YEL040W	UTR2	0.966089	0.0611471	0.814496	0.13932	0.843103	0.137273	-0.151592	0.236295
1280	2	7	22	YLR315W	NKP2	0.989698	0.0480381	0.832179	0.070841	0.843131	0.083372	-0.157519	0.131295
1281	4	5	1	YGL146C	RRT6	1.11392	0.0642349	0.937687	0.0340245	0.843524	0.038515	-0.176233	0.0421607
1282	4	18	24	YER044C	ERG28	1.05853	0.0603133	0.889305	0.0861701	0.844014	0.105313	-0.169223	0.171477
1283	1	8	23	YDR402C	DIT2	1.08697	0.0222749	0.915369	0.145815	0.844028	0.143052	-0.1716	0.267281
1284	1	22	24	YHL028W	WSC4	0.905922	0.0259005	0.761364	0.101251	0.844118	0.13454	-0.144558	0.245426
1285	3	16	25	undefined	undefined	0.780846	0.0154347	0.657582	0.067418	0.844177	0.103026	-0.123264	0.376747
1286	1	9	21	YAL029C	MYO4	1.13474	0.0444784	0.958179	0.0478632	0.844193	0.0171453	-0.176563	0.00567296
1287	1	21	42	YNL309W	STB1	1.05191	0.0377182	0.886518	0.0323799	0.844381	0.051673	-0.165389	0.0613367
1288	4	18	23	YER044C	ERG28	1.05132	0.0114229	0.886867	0.0804167	0.844436	0.0849464	-0.164453	0.124963
1289	2	6	34	YKL191W	DPH2	1.02448	0.0182512	0.865793	0.0802683	0.844668	0.0710141	-0.15869	0.0907585
1290	3	26	5	YNR049C	MSO1	1.01967	0.144291	0.846843	0.0459332	0.844764	0.104864	-0.172825	0.186858
1291	1	23	6	YOR359W	VTS1	0.799767	0.0814214	0.676073	0.0739318	0.844994	0.0219719	-0.123694	0.0142178
1292	3	19	44	YDL146W	LDB17	1.22405	0.0141162	1.03557	0.0461768	0.845697	0.0279717	-0.18848	0.107263
1293	1	31	36	YPL227C	ALG5	1.0448	0.0865467	0.873722	0.13996	0.845819	0.17884	-0.171073	0.326311
1294	1	25	25	YLL014W	EMC6	1.02008	0.0322402	0.85921	0.126644	0.845863	0.144267	-0.160873	0.271482
1295	4	2	11	YER177W	BMH1	1.03731	0.0852779	0.870919	0.0730996	0.84624	0.103158	-0.166392	0.188085
1296	3	8	25	YIL138C	TPM2	0.994115	0.0442005	0.839323	0.0104585	0.846245	0.0449391	-0.154792	0.0483051
1297	3	22	46	YIR032C	DAL3	1.15086	0.0715795	0.97151	0.0675201	0.84678	0.0693433	-0.179347	0.100481
1298	1	28	38	YHR158C	KEL1	0.999577	0.0320263	0.845494	0.027128	0.846976	0.0431757	-0.154083	0.0456117
1299	3	13	22	YMR194C-A	YMR194C-A	0.855397	0.094649	0.722617	0.0879165	0.847123	0.0792152	-0.13278	0.109129
1300	2	11	30	YDR155C	CPR1	1.07532	0.0756339	0.908236	0.0512828	0.847891	0.0638489	-0.167082	0.0891134
1301	2	20	23	YNL236W	SIN4	0.954991	0.0397719	0.806458	0.0652111	0.847978	0.098855	-0.148533	0.162373
1302	3	32	7	YOR202W	HIS3	1.05994	0.0319006	0.89849	0.0132438	0.848075	0.0130293	-0.161446	0.073243
1303	3	25	40	YDR006C	SOK1	0.939173	0.0472459	0.799139	0.0930194	0.848205	0.0618903	-0.140034	0.0582179
1304	3	22	14	YPL224C	MMT2	1.05143	0.029482	0.891169	0.0104719	0.848507	0.0331669	-0.160262	0.0296723
1305	1	24	25	YDR146C	SWI5	1.0006	0.0466475	0.840218	0.145814	0.848524	0.18903	-0.160385	0.359769
1306	1	31	4	YPL240C	HSP82	0.867678	0.0911159	0.735942	0.119471	0.84864	0.118646	-0.131736	0.195609
1307	1	11	24	YOL053C-A	YOL053C-A	1.06702	0.0413063	0.90564	0.0640982	0.848706	0.0504791	-0.161384	0.0493042
1308	2	18	46	YKR033C	YKR033C	1.16861	0.042572	0.99057	0.0136423	0.848836	0.0346147	-0.178035	0.0311544
1309	2	14	30	YKR009C	FOX2	1.01283	0.0611995	0.86062	0.0656155	0.849108	0.0255102	-0.152208	0.012056
1310	4	10	27	YIL136W	OM45	1.12131	0.0909444	0.94361	0.0303485	0.84913	0.0938258	-0.177703	0.173832
1311	1	13	29	YAL011W	SWC3	0.642703	0.059199	0.550798	0.111814	0.849209	0.0948936	-0.0919051	0.150605
1312	2	5	26	YJL198W	PHO90	1.06764	0.0296187	0.907066	0.0436376	0.84946	0.0304801	-0.160575	0.0188309
1313	1	2	11	YPL099C	INA17	1.12751	0.0224529	0.954313	0.162046	0.849557	0.160176	-0.173195	0.315302
1314	4	19	39	undefined	undefined	1.11123	0.108787	0.935863	0.0093737	0.849571	0.0758139	-0.175365	0.131047
1315	1	24	34	YHR139C	SPS100	1.04759	0.134028	0.867585	0.136011	0.849613	0.21523	-0.18	0.36889
1316	2	15	20	YGL250W	RMR1	0.942322	0.0252045	0.79986	0.0537038	0.849774	0.0662518	-0.142462	0.0874901
1317	3	25	19	YMR125W	STO1	0.944901	0.0444172	0.801311	0.00131148	0.84985	0.0385612	-0.14359	0.185665
1318	3	24	31	YKR029C	SET3	0.885718	0.204969	0.697973	0.0260042	0.850063	0.268308	-0.187744	0.369221
1319	2	2	41	YPL054W	LEE1	1.00497	0.0395568	0.85201	0.0266362	0.850096	0.0585418	-0.15296	0.0820003
1320	3	12	14	YBR164C	ARL1	0.961777	0.175256	0.793731	0.0132508	0.850414	0.138232	-0.168046	0.285839
1321	4	5	5	YGL147C	RPL9A	1.03268	0.0650497	0.869398	0.10399	0.85103	0.150768	-0.16328	0.295217
1322	1	12	28	YCL029C	BIK1	1.0436	0.0334453	0.887623	0.125557	0.851042	0.118137	-0.155976	0.223555
1323	3	15	39	YNL274C	GOR1	1.06811	0.128867	0.895384	0.0120584	0.851075	0.107225	-0.172724	0.190513
1324	1	12	22	YHR086W	NAM8	0.915371	0.141739	0.761135	0.0772279	0.851116	0.144067	-0.154236	0.291552
1325	2	6	19	YPR194C	OPT2	1.08913	0.0316884	0.9257	0.0375391	0.851347	0.054299	-0.163426	0.067016
1326	1	24	26	YHR137W	ARO9	1.05226	0.0331855	0.894597	0.114165	0.851894	0.119129	-0.157664	0.222222
1327	2	12	38	YIL092W	YIL092W	1.16782	0.0286413	0.995446	0.0439849	0.852005	0.0183188	-0.172372	0.00512903
1328	2	11	27	YOR186W	YOR186W	0.998356	0.0521452	0.848177	0.0175777	0.852286	0.0539601	-0.150178	0.0784728
1329	2	26	34	YKR065C	PAM17	1.02093	0.0553081	0.870082	0.0487108	0.852568	0.0261712	-0.150848	0.0200692
1330	2	18	22	YKR021W	ALY1	0.974697	0.0334901	0.830453	0.0583944	0.852696	0.0624685	-0.144244	0.0808764
1331	3	12	33	YIL159W	BNR1	1.13928	0.00584659	0.971434	0.00356557	0.852715	0.00750568	-0.167843	0.0356626
1332	1	21	20	YOR050C	YOR050C	0.968473	0.0586355	0.824872	0.0367313	0.852754	0.0214643	-0.143601	0.0177885
1333	1	11	26	YOR315W	SFG1	0.918191	0.0336017	0.785313	0.0872636	0.852901	0.0654128	-0.132878	0.0729841
1334	2	16	16	YKR067W	GPT2	0.967428	0.0142157	0.824476	0.0578064	0.853124	0.0705005	-0.142951	0.100896
1335	2	1	3	YKL063C	YKL063C	1.00316	0.115398	0.843685	0.0665057	0.853246	0.12203	-0.159476	0.265546
1336	4	28	7	undefined	undefined	1.06622	0.0740381	0.903043	0.0421143	0.853596	0.0973434	-0.163178	0.181433
1337	1	18	18	YER067C-A	YER067C-A	1.0602	0.0318055	0.905253	0.0398285	0.854086	0.0338275	-0.154942	0.0268822
1338	3	8	27	YGR053C	YGR053C	1.12111	0.0991382	0.951646	0.0283567	0.854113	0.0615613	-0.169468	0.093835
1339	3	20	14	YDL027C	MRX9	1.01781	0.0512457	0.867044	0.0283122	0.854493	0.057972	-0.150765	0.0812582
1340	3	21	2	YAL047C	SPC72	1.10193	0.051419	0.938236	0.0360034	0.854834	0.0725619	-0.163694	0.312276
1341	4	9	27	YIL136W	OM45	1.10149	0.00608174	0.941832	0.0421967	0.854872	0.0338252	-0.159659	0.0249023
1342	4	6	36	YMR058W	FET3	1.08424	0	0.926955	0	0.854932	0	-0.15729
1343	1	7	20	YOL039W	RPP2A	1.17225	0.0344135	1.00046	0.0490007	0.855318	0.0661959	-0.171788	0.0957215
1344	2	1	28	YLR363C	NMD4	1.12056	0.0818996	0.948084	0.0792781	0.855338	0.126702	-0.172473	0.269245
1345	1	13	22	YMR303C	ADH2	1.03586	0.0457715	0.88401	0.0606904	0.855369	0.0718283	-0.15185	0.117652
1346	3	21	15	YMR107W	SPG4	0.977989	0.041603	0.834666	0.0128108	0.855617	0.0509368	-0.143323	0.0650502
1347	2	29	48	YLR290C	COQ11	1.02502	0.0439888	0.874761	0.0658887	0.855879	0.0856275	-0.150259	0.140892
1348	2	10	6	YKL205W	LOS1	1.27175	0.0507912	1.08808	0.0814635	0.855977	0.058626	-0.183674	0.0779042
1349	3	22	39	YNL123W	NMA111	1.15822	0.147932	0.972994	0.0524904	0.856276	0.136041	-0.18523	0.249948
1350	2	17	18	YJL155C	FBP26	1.02685	0.0437105	0.8781	0.0105625	0.856424	0.0312125	-0.148746	0.0301352
1351	2	1	26	YJL212C	OPT1	1.06487	0.047063	0.905028	0.122488	0.856464	0.148772	-0.159845	0.313873
1352	1	16	28	YCL046W	YCL046W	0.989637	0.0668544	0.847638	0.0795309	0.856541	0.0586675	-0.141999	0.0700481
1353	2	21	19	YKL142W	MRP8	0.969604	0.0564592	0.824365	0.0633937	0.856694	0.113349	-0.145239	0.226135
1354	2	11	2	YDR148C	KGD2	0.96357	0.0457391	0.820636	0.0643239	0.85677	0.108852	-0.142933	0.206268
1355	2	4	18	YIL086C	YIL086C	1.12323	0.0758498	0.95957	0.0235118	0.856859	0.0380631	-0.163664	0.0475466
1356	1	10	31	YBR204C	LDH1	1.17503	0.0710739	1.00529	0.152852	0.856885	0.134134	-0.16974	0.257123
1357	2	3	23	YOR144C	ELG1	1.07043	0.0697834	0.916379	0.048699	0.856928	0.020767	-0.154047	0.0172907
1358	1	26	44	YHL006C	SHU1	0.943569	0.005161	0.80862	0.0634214	0.857173	0.0693802	-0.134949	0.101552
1359	4	26	20	YFL010C	WWM1	1.00332	0.0180841	0.860777	0.09237	0.857261	0.084468	-0.142544	0.137456
1360	4	15	37	YML111W	BUL2	1.1975	0.0701844	1.01582	0.123956	0.857335	0.15439	-0.181671	0.316217
1361	1	15	22	YOR332W	VMA4	0.909226	0.0174708	0.777759	0.0904716	0.857375	0.11276	-0.131467	0.221948
1362	2	12	24	YIR036C	IRC24	0.926078	0.00396165	0.793935	0.0637488	0.857604	0.0722121	-0.132143	0.109519
1363	1	15	23	YMR180C	CTL1	1.03526	0.0214688	0.888808	0.0660247	0.857607	0.0470995	-0.14645	0.04466
1364	3	22	6	YPL183W-A	RTC6	0.317952	0.042748	0.260352	0.0505325	0.857718	0.294512	-0.0576	0.472246
1365	2	11	22	YDR153C	ENT5	1.00103	0.0578201	0.854346	0.0389742	0.857786	0.0814325	-0.14668	0.144108
1366	2	24	12	YMR075C-A	YMR075C-A	0.870166	0.00774852	0.747184	0.0549238	0.8582	0.0561951	-0.122982	0.0674766
1367	1	13	31	YLR047C	FRE8	1.10341	0.0403539	0.948722	0.107327	0.858286	0.0740855	-0.154686	0.113305
1368	3	14	45	YNR013C	PHO91	1.29562	0.0351664	1.1105	0.0677471	0.858849	0.0718891	-0.185121	0.114415
1369	2	4	2	YIL076W	SEC28	0.682602	0.0408583	0.587492	0.0500652	0.85937	0.0254475	-0.0951093	0.00852564
1370	2	23	21	YOR100C	CRC1	1.04107	0.0393292	0.890441	0.0838646	0.859374	0.111461	-0.150633	0.222167
1371	2	10	29	YPL025C	YPL025C	1.06724	0.0509948	0.914478	0.0535132	0.859516	0.0718277	-0.152767	0.124241
1372	1	1	9	YAL067C	SEO1	1.10061	0.0410606	0.947887	0.081733	0.85977	0.0437965	-0.152719	0.0375356
1373	4	8	37	YGR222W	PET54	0.514541	0	0.442402	0	0.8598	0	-0.0721386
1374	2	14	24	YDR314C	RAD34	0.974409	0.029147	0.836248	0.0544439	0.859925	0.0728774	-0.138161	0.122411
1375	3	14	24	YLR390W-A	CCW14	0.818265	0.0751047	0.704503	0.0766516	0.859962	0.0350117	-0.113762	0.025745
1376	1	16	38	YHR110W	ERP5	1.14807	0.0346197	0.984052	0.0810615	0.86009	0.0983856	-0.164016	0.182252
1377	1	16	22	YHR105W	YPT35	0.965607	0.0753118	0.831243	0.0857125	0.860164	0.0518308	-0.134364	0.0566946
1378	4	23	26	YJR004C	SAG1	1.1607	0.0779845	0.990866	0.063181	0.860753	0.106183	-0.169836	0.227979
1379	1	19	18	YOR349W	CIN1	1.03073	0.0246823	0.884354	0.102469	0.860807	0.118078	-0.146379	0.244923
1380	1	6	14	YER019W	ISC1	1.22768	0.039005	1.05516	0.0771874	0.860823	0.0756386	-0.172514	0.122959
1381	2	32	23	YNL192W	CHS1	0.917321	0.0592748	0.78874	0.0522461	0.860891	0.0419814	-0.128581	0.0514546
1382	2	20	18	YFL043C	YFL043C	0.987897	0.0307238	0.848638	0.0835084	0.861038	0.0986539	-0.139259	0.192287
1383	3	18	36	YPR007C	REC8	0.944735	0.144101	0.784175	0.0965889	0.861169	0.208663	-0.160561	0.42239
1384	3	14	21	YNR006W	VPS27	0.833116	0.0114243	0.717295	0.0327049	0.861679	0.0510721	-0.115821	0.23175
1385	1	16	23	YDR436W	PPZ2	0.991538	0.00617137	0.855057	0.0610947	0.862005	0.0560602	-0.136482	0.0723168
1386	3	24	11	YKR010C	TOF2	1.0337	0.0535113	0.89065	0.0577302	0.862021	0.0416295	-0.14305	0.0491406
1387	1	26	17	YPL121C	MEI5	0.970862	0.0326056	0.836285	0.108956	0.862035	0.115428	-0.134577	0.22726
1388	3	12	20	YDR466W	PKH3	1.01401	0.149079	0.840291	0.145414	0.862057	0.243036	-0.173724	0.47758
1389	2	31	26	YDR241W	BUD26	1.04926	0.0159776	0.904344	0.0108091	0.862132	0.0190657	-0.144918	0.0110515
1390	2	23	13	YOR097C	YOR097C	1.02846	0.0455048	0.88505	0.0315915	0.862477	0.0531139	-0.143413	0.0794619
1391	1	13	27	YLR046C	YLR046C	1.04915	0.0236896	0.906352	0.0710401	0.862853	0.0488628	-0.142795	0.0530502
1392	1	23	23	YMR210W	MGL2	0.960669	0.0651059	0.82568	0.138801	0.863295	0.148773	-0.134989	0.339194
1393	1	8	42	YHR076W	PTC7	1.07594	0.0694647	0.924773	0.103867	0.863518	0.115401	-0.151168	0.245963
1394	2	7	13	YGR043C	NQM1	1.07707	0.0362781	0.928064	0.0456951	0.863582	0.0663853	-0.149006	0.104614
1395	1	18	31	YBR229C	ROT2	0.905124	0.0548385	0.794016	0.250117	0.86359	0.225384	-0.111108	0.505539
1396	3	2	24	YOR303W	CPA1	0.6038	0	0.521669	0	0.863977	0	-0.0821308
1397	3	32	47	YBR289W	SNF5	1.06809	0.170566	0.9071	0.0442092	0.864712	0.0966969	-0.160993	0.423632
1398	2	14	33	YPL003W	ULA1	1.00167	0.0244174	0.866409	0.0567726	0.864746	0.0490469	-0.135257	0.0593527
1399	2	7	18	YLR313C	SPH1	0.973575	0.0293403	0.84026	0.0628967	0.864987	0.0815744	-0.133315	0.154116
1400	4	11	13	YGL070C	RPB9	0.479302	0.0996971	0.387643	0.0502081	0.86531	0.277621	-0.0916588	0.440093
1401	3	22	12	YPR026W	ATH1	1.06734	0.0694298	0.918004	0.0547659	0.865397	0.0954512	-0.149339	0.183406
1402	2	3	21	YGR027C	RPS25A	0.895716	0.0157706	0.774897	0.0297862	0.865604	0.0415694	-0.120819	0.0477856
1403	1	20	18	YHR117W	TOM71	1.00603	0.0707997	0.860994	0.0805029	0.865963	0.144394	-0.145034	0.305933
1404	2	13	36	YLR416C	YLR416C	1.1279	0.0367865	0.975291	0.0177351	0.86607	0.0430662	-0.152606	0.0545851
1405	2	23	23	YOR230W	WTM1	1.02178	0.0271748	0.88443	0.0319671	0.8661	0.0372573	-0.137349	0.0387577
1406	2	15	33	YGR084C	MRP13	0.917078	0.0209659	0.794012	0.00605663	0.866391	0.0256832	-0.123066	0.0227704
1407	3	15	14	YCR020W-B	HTL1	0.933241	0.0440128	0.803402	0.0715984	0.866418	0.117582	-0.129839	0.463139
1408	4	28	34	YIL098C	FMC1	1.05032	0.140311	0.890164	0.0278579	0.866456	0.141833	-0.16016	0.300446
1409	1	32	21	YDR371W	CTS2	1.07513	0.0639066	0.920195	0.153147	0.866489	0.184961	-0.154934	0.412532
1410	4	5	44	YJR039W	YJR039W	1.1714	0.209885	0.980002	0.0721736	0.866648	0.184113	-0.191394	0.388904
1411	4	11	25	YNL153C	GIM3	1.01788	0.0219266	0.881016	0.0638648	0.867031	0.0779175	-0.136866	0.143915
1412	1	19	33	YML011C	RAD33	1.08563	0.0648333	0.936042	0.259462	0.867107	0.250954	-0.149585	0.518866
1413	3	1	6	YLR422W	DCK1	1.09806	0.1729	0.925896	0.025798	0.867471	0.158508	-0.172166	0.32081
1414	2	22	36	YIL017C	VID28	1.10429	0.0727454	0.95116	0.047491	0.86782	0.0992569	-0.153134	0.208143
1415	4	30	6	YOR333C	YOR333C	0.819902	0.034956	0.707483	0.0719193	0.868204	0.124732	-0.11242	0.483908
1416	1	10	32	YGR196C	FYV8	1.15127	0.0223526	0.99981	0.147763	0.868237	0.127188	-0.151455	0.276424
1417	2	10	33	YPL023C	MET12	1.11208	0.0749906	0.957251	0.0990848	0.868309	0.131167	-0.154828	0.291123
1418	3	30	33	YBR009C	HHF1	0.781727	0.0327624	0.680761	0.0741228	0.868448	0.0579036	-0.100966	0.0753239
1419	3	24	28	YDR517W	GRH1	0.823228	0.138608	0.690542	0.0213474	0.868743	0.180732	-0.132686	0.337602
1420	1	26	23	YBR262C	MIC12	0.98555	0.0264314	0.857507	0.0814563	0.868759	0.0617028	-0.128043	0.0924089
1421	1	31	21	YMR027W	YMR027W	0.934664	0.0575643	0.810701	0.0267795	0.868945	0.0274128	-0.123962	0.0341867
1422	2	18	14	YKR018C	YKR018C	1.03623	0.0265806	0.899577	0.0426333	0.869172	0.0548837	-0.136653	0.0822606
1423	2	14	22	YKR005C	YKR005C	0.942811	0.0189472	0.81823	0.0689862	0.869695	0.0912196	-0.124581	0.18301
1424	2	8	35	YGL057C	GEP7	0.990981	0.0373523	0.860219	0.0166588	0.869865	0.0485135	-0.130762	0.07329
1425	2	6	18	YNL156C	NSG2	1.11291	0.129151	0.956067	0.0124892	0.870016	0.094427	-0.156848	0.198775
1426	1	22	16	YHL030W	ECM29	0.934611	0.0800601	0.804764	0.0462993	0.87006	0.110617	-0.129847	0.244833
1427	1	5	36	YOR002W	ALG6	1.31069	0.0931432	1.13442	0.084964	0.870071	0.0926327	-0.176278	0.1827
1428	2	5	7	YKL076C	PSY1	1.10785	0.100045	0.95584	0.0254595	0.87008	0.082836	-0.152012	0.188191
1429	3	16	10	YDL011C	YDL011C	0.933861	0.1003	0.809721	0.0650282	0.870139	0.036904	-0.124141	0.0551194
1430	3	31	10	YJR010W	MET3	1.04761	0.0536715	0.9077	0.109125	0.870241	0.127315	-0.139907	0.27504
1431	4	8	5	YLR396C	VPS33	0.449437	0.150751	0.326211	0.0623218	0.870242	0.430565	-0.123226	0.6662
1432	2	1	18	YJL215C	YJL215C	1.13716	0.026872	0.990383	0.077317	0.870394	0.0576333	-0.146777	0.0837872
1433	3	7	21	YPR058W	YMC1	0.979949	0.0786654	0.846623	0.0469596	0.870684	0.0937666	-0.133327	0.218126
1434	2	31	44	YPL068C	YPL068C	1.00335	0.0291022	0.874398	0.0546111	0.871184	0.042145	-0.128948	0.047732
1435	3	2	12	YOR276W	CAF20	1.25119	0.0150335	1.09008	0.0158824	0.871217	0.00459476	-0.161111	0.000565852
1436	1	3	23	YMR041C	ARA2	1.10267	0.0363105	0.959504	0.11136	0.871492	0.110147	-0.143169	0.237399
1437	3	31	47	YLL018C-A	COX19	1.08038	0.00124906	0.941861	0.0257858	0.871758	0.0228594	-0.138522	0.111608
1438	4	28	1	YJR038C	YJR038C	1.2381	0.041876	1.07644	0.0545079	0.871762	0.0718745	-0.161667	0.134214
1439	1	15	48	YOL072W	THP1	0.799343	0.0183226	0.697604	0.0402055	0.872242	0.0353434	-0.101738	0.0343095
1440	2	31	1	YOR126C	IAH1	1.00298	0.0427464	0.874878	0.0513716	0.872613	0.0440588	-0.128102	0.0572907
1441	1	1	26	YMR257C	PET111	0.697671	0.0615334	0.611461	0.0816111	0.872978	0.0428911	-0.0862101	0.0310595
1442	3	2	40	YPL034W	YPL034W	1.09578	0.133152	0.946851	0.0509901	0.87304	0.0807312	-0.148928	0.163007
1443	4	10	28	YIL136W	OM45	1.11708	0.0299521	0.976021	0.0499693	0.873143	0.0217099	-0.141062	0.010026
1444	3	19	43	YJR083C	ACF4	1.14148	0.0673836	0.990336	0.0568052	0.873205	0.0975455	-0.15114	0.215966
1445	1	26	27	YBR263W	SHM1	0.976398	0.0585588	0.852465	0.0729266	0.87331	0.0551472	-0.123932	0.0919459
1446	1	14	37	YPL168W	MRX4	1.05835	0.0721378	0.920241	0.0995181	0.873533	0.107754	-0.13811	0.246369
1447	4	22	1	YER123W	YCK3	1.4142	0.104756	1.23117	0.055811	0.873809	0.0531388	-0.183033	0.0921491
1448	1	15	9	YML034W	SRC1	1.06868	0.0573834	0.932164	0.0223919	0.874452	0.0449614	-0.136513	0.0751542
1449	3	32	46	YDL086W	YDL086W	1.11972	0.315261	0.907937	0.0204011	0.874587	0.234252	-0.211784	0.443254
1450	3	13	25	YER090W	TRP2	0.889767	0.0519782	0.780486	0.102915	0.874875	0.0869267	-0.109281	0.165547
1451	2	16	25	YBL057C	PTH2	0.974439	0.0391475	0.848209	0.0832884	0.875047	0.117444	-0.12623	0.278789
1452	2	9	32	YLR398C	SKI2	0.956033	0.0240293	0.836932	0.027677	0.875435	0.0189755	-0.1191	0.011819
1453	4	24	32	undefined	undefined	1.01514	0.0714901	0.89064	0.0896361	0.875576	0.0341722	-0.124502	0.0241235
1454	3	28	4	YDR525W	API2	0.950955	0.0446705	0.832457	0.0463364	0.876033	0.0441391	-0.118498	0.0612455
1455	4	6	44	YJR039W	YJR039W	1.12062	0.159045	0.950809	0.0777917	0.876044	0.195969	-0.169816	0.417016
1456	2	2	44	YDR272W	GLO2	0.946078	0.0592408	0.825338	0.0368764	0.87613	0.0719617	-0.12074	0.15296
1457	1	10	34	YER047C	SAP1	1.17038	0.0497193	1.02656	0.12096	0.876202	0.0883304	-0.143825	0.179783
1458	3	9	26	YLR461W	PAU4	0.996502	0.0154906	0.872824	0.0458173	0.876558	0.055597	-0.123679	0.0922851
1459	3	25	14	YGL235W	YGL235W	1.14974	0.160859	1.0021	0.0957335	0.876732	0.0390821	-0.147645	0.0900331
1460	4	2	47	YER186C	YER186C	1.16138	0.0334465	1.01727	0.0104238	0.876899	0.034229	-0.144112	0.188124
1461	2	24	17	YBL083C	YBL083C	1.17431	0.047396	1.02861	0.00784609	0.877114	0.0297922	-0.145705	0.0386979
1462	2	25	48	YLR279W	YLR279W	1.02283	0.0612375	0.895846	0.0842153	0.877122	0.0811903	-0.126984	0.159545
1463	2	16	30	YFL028C	CAF16	0.934945	0.0360073	0.817986	0.0413844	0.877253	0.0695642	-0.116959	0.139935
1464	3	14	46	YML075C	HMG1	1.28968	0.0403959	1.12833	0.0698008	0.877343	0.0794417	-0.161352	0.171945
1465	1	7	43	YMR157C	AIM36	1.03646	0.0531901	0.910516	0.0680598	0.877697	0.0294199	-0.12594	0.0222046
1466	2	12	13	YBL039C	URA7	1.05699	0.0306738	0.927089	0.00129157	0.877836	0.0251716	-0.129896	0.0269651
1467	2	18	45	YPR119W	CLB2	1.14875	0.10629	0.998671	0.0187908	0.878088	0.0957872	-0.150077	0.207948
1468	2	1	30	YJL210W	PEX2	0.888895	0.0378272	0.776706	0.0596454	0.878145	0.102504	-0.112188	0.244601
1469	3	2	38	YCR048W	ARE1	1.15504	0.0944708	1.00708	0.0369246	0.878234	0.0837516	-0.147965	0.177435
1470	1	31	16	YPL236C	ENV7	0.895559	0.0364114	0.782305	0.152229	0.878274	0.192341	-0.113253	0.452312
1471	1	6	22	YER020W	GPA2	0.933795	0.0291177	0.818915	0.039504	0.878297	0.0588673	-0.11488	0.10359
1472	3	32	8	YOR202W	HIS3	1.07245	0.0378904	0.936085	0.132891	0.87832	0.154945	-0.136367	0.571034
1473	3	12	34	YBR172C	SMY2	1.07972	0.0152533	0.950766	0.187049	0.878399	0.161803	-0.128957	0.401455
1474	4	8	42	YGR229C	SMI1	1.02807	0.268612	0.83273	0.0159699	0.878659	0.266813	-0.195342	0.434077
1475	2	27	28	YPL088W	YPL088W	1.0682	0.0241486	0.939508	0.0620331	0.878849	0.0427534	-0.128688	0.0517785
1476	2	20	22	YFL044C	OTU1	0.947433	0.0340388	0.830296	0.0566694	0.879353	0.0890905	-0.117138	0.200123
1477	2	23	1	YGR118W	RPS23A	0.957359	0.0222718	0.841172	0.0369963	0.87943	0.0500992	-0.116186	0.0802701
1478	1	18	4	YHL046C	PAU13	1.07477	0.0184775	0.945151	0.0413787	0.879499	0.0374049	-0.129619	0.0463113
1479	3	10	33	YNL045W	LAP2	1.07558	0.0393115	0.944463	0.0641808	0.879643	0.0715014	-0.131115	0.146568
1480	2	29	16	YLR282C	YLR282C	1.06311	0.0395928	0.935295	0.0518082	0.880137	0.0450763	-0.127817	0.0665689
1481	3	17	16	YDL213C	NOP6	0.888823	0.0878518	0.77912	0.0702285	0.88027	0.0767111	-0.109703	0.157675
1482	2	29	28	YLR285W	NNT1	1.13649	0.00903771	0.999972	0.0515685	0.88028	0.0518594	-0.136514	0.0852583
1483	2	14	27	YDR539W	FDC1	1.00641	0.0278032	0.884244	0.0538397	0.880344	0.0719391	-0.122165	0.153177
1484	2	14	40	YDR318W	MCM21	0.910225	0.0146515	0.801288	0.0234346	0.880355	0.0228431	-0.108937	0.0184688
1485	1	32	9	YDR368W	YPR1	1.10995	0.0990158	0.981319	0.139259	0.880368	0.0565722	-0.128633	0.0722308
1486	1	31	30	YOL013C	HRD1	1.01199	0.0578383	0.886517	0.0389908	0.880524	0.0845562	-0.125478	0.187309
1487	1	31	31	YMR246W	FAA4	0.975453	0.104195	0.8455	0.0883109	0.880827	0.159241	-0.129953	0.383211
1488	2	15	2	YDR161W	ACL4	1.00289	0.0334991	0.882053	0.0482812	0.880829	0.0602982	-0.120833	0.116867
1489	2	27	2	YDR217C	RAD9	0.976616	0.015633	0.86041	0.0278622	0.880908	0.0210603	-0.116206	0.0144849
1490	1	31	38	YOL015W	IRC10	1.00947	0.0693833	0.880888	0.173876	0.882247	0.215793	-0.128582	0.485296
1491	2	32	40	YOL091W	SPO21	1.11962	0.0082438	0.988256	0.0346991	0.882742	0.0325068	-0.131367	0.036551
1492	1	5	2	YMR264W	CUE1	1.01964	0.0650038	0.897655	0.030982	0.88282	0.0445482	-0.121989	0.0810798
1493	1	13	26	YMR304W	UBP15	0.777824	0.0533272	0.686655	0.107905	0.882862	0.119211	-0.0911687	0.316552
1494	3	5	14	YLR438W	CAR2	1.15687	0.160249	1.00639	0.0431037	0.882963	0.0946668	-0.150473	0.230902
1495	4	24	25	YJR004C	SAG1	1.15534	0.0819817	1.01032	0.0805694	0.88305	0.13023	-0.145013	0.313371
1496	2	24	21	YBL085W	BOI1	1.15511	0.037874	1.01689	0.0654094	0.883207	0.0875221	-0.138218	0.198649
1497	4	12	14	YGL070C	RPB9	0.349164	0.0748791	0.291044	0.0251078	0.883439	0.244054	-0.0581199	0.484744
1498	1	5	22	YMR272C	SCS7	0.778204	0.110165	0.674021	0.00266542	0.883725	0.124678	-0.104184	0.310475
1499	2	24	28	YMR080C	NAM7	0.972033	0.0213236	0.860302	0.0831126	0.884459	0.0757267	-0.111731	0.164191
1500	2	25	22	YLR326W	YLR326W	1.08991	0.0148356	0.963743	0.053213	0.884624	0.0543683	-0.126166	0.0959101
1501	2	13	14	YJL171C	TOH1	1.05775	0.0018598	0.935731	0.0360704	0.884632	0.0337248	-0.122015	0.0400059
1502	1	24	9	YDR140W	MTQ2	0.95998	0.0498086	0.848276	0.0867371	0.884779	0.0932455	-0.111704	0.216431
1503	1	13	30	YMR304C-A	YMR304C-A	1.04699	0.00467636	0.9263	0.0695431	0.884812	0.0674403	-0.120692	0.137411
1504	1	31	39	YMR250W	GAD1	0.921828	0.107981	0.801789	0.156251	0.884832	0.226508	-0.120039	0.48639
1505	1	20	33	YDR134C	YDR134C	1.07248	0.0112824	0.951107	0.19404	0.885026	0.172593	-0.121369	0.446881
1506	2	16	12	YKR066C	CCP1	1.04361	0.0513395	0.921157	0.00958182	0.885145	0.0508974	-0.122449	0.0939559
1507	4	1	3	YER175C	TMT1	1.03253	0.100541	0.911525	0.0684307	0.885165	0.0356113	-0.121	0.0702765
1508	1	23	24	YPL264C	YPL264C	1.00184	0.0281656	0.884133	0.077414	0.885326	0.102839	-0.11771	0.25242
1509	1	19	32	YOL084W	PHM7	1.04018	0.0169362	0.920916	0.188754	0.885976	0.184497	-0.119262	0.47149
1510	3	17	35	YMR099C	YMR099C	0.960503	0.0275718	0.849475	0.0595093	0.88631	0.0799038	-0.111028	0.191817
1511	2	13	29	YLR211C	ATG38	1.08175	0.0490511	0.95664	0.0364959	0.886387	0.0570185	-0.125105	0.114255
1512	1	31	3	YMR241W	YHM2	0.719249	0.059677	0.639054	0.0718684	0.886477	0.0287019	-0.0801956	0.0174716
1513	1	3	22	YOR093C	CMR2	1.10439	0.0487269	0.976282	0.0225635	0.886615	0.0594381	-0.128109	0.124067
1514	3	25	46	YJR077C	MIR1	0.318392	0.0608833	0.273596	0.00827338	0.886762	0.143583	-0.044796	0.550961
1515	2	19	41	YGR111W	YGR111W	1.07598	0.0206058	0.954812	0.0454008	0.886915	0.0256851	-0.121166	0.0209885
1516	2	21	17	YKL015W	PUT3	1.00713	0.028281	0.890654	0.0672913	0.886952	0.0928223	-0.116476	0.22687
1517	4	27	34	YIL098C	FMC1	0.981795	0.0461015	0.867051	0.0618394	0.887184	0.0958436	-0.114744	0.24555
1518	2	27	5	YOR111W	YOR111W	1.05075	0.0488889	0.928394	0.097229	0.887253	0.118908	-0.122356	0.301377
1519	3	8	29	YIL139C	REV7	1.02515	0.0624103	0.901466	0.0790944	0.887332	0.134309	-0.123687	0.336895
1520	2	17	30	YJL152W	YJL152W	1.01655	0.0245895	0.90221	0.0637051	0.887348	0.0563626	-0.114338	0.103406
1521	2	17	31	YKL131W	YKL131W	0.983046	0.0563271	0.868986	0.0243614	0.887367	0.0646131	-0.11406	0.14356
1522	1	26	19	YBR261C	TAE1	1.04449	0.0522294	0.924348	0.0320318	0.887391	0.0561217	-0.120147	0.121398
1523	3	1	15	YMR317W	YMR317W	1.26032	0.0651748	1.11608	0.0526633	0.887489	0.0557042	-0.144248	0.107829
1524	1	30	13	YPL110C	GDE1	0.922853	0.117023	0.809233	0.0506401	0.887732	0.0947364	-0.113619	0.263393
1525	2	28	12	YMR087W	YMR087W	1.073	0.100151	0.946121	0.0263501	0.887769	0.0671144	-0.126883	0.177096
1526	1	11	17	YML055W	SPC2	1.02082	0.0567433	0.902957	0.052814	0.887811	0.0769023	-0.117864	0.193204
1527	2	16	34	YFL030W	AGX1	1.1189	0.0440855	0.994841	0.0796351	0.887843	0.0382963	-0.124063	0.0478391
1528	1	11	30	YOR316C	COT1	1.11591	0.0687347	0.984902	0.0480325	0.88798	0.091425	-0.13101	0.239217
1529	2	14	17	YPL009C	RQC2	0.953265	0.0329712	0.842735	0.0917681	0.888227	0.123177	-0.11053	0.334316
1530	3	11	35	YHR025W	THR1	1.07447	0.0547603	0.944692	0.141655	0.888395	0.180868	-0.129778	0.448454
1531	1	15	30	YOR337W	TEA1	0.927998	0.051503	0.824191	0.141619	0.888482	0.147702	-0.103807	0.389108
1532	2	30	21	YPR155C	NCA2	1.09406	0.0270254	0.971453	0.0224872	0.88851	0.031384	-0.122605	0.0409871
1533	1	27	27	YMR231W	PEP5	0.981279	0.0597121	0.86864	0.0353303	0.888654	0.0663165	-0.11264	0.148624
1534	3	9	27	YML101C	CUE4	0.974849	0.0532398	0.864889	0.0196892	0.888702	0.0275268	-0.10996	0.0440733
1535	2	13	42	YJL163C	YJL163C	1.03099	0.0288807	0.917045	0.0426741	0.889042	0.0170491	-0.113947	0.00855421
1536	2	13	25	YLR210W	CLB4	1.0233	0.0299813	0.908351	0.0609739	0.889147	0.0730103	-0.114954	0.174239
1537	4	24	7	undefined	undefined	1.10907	0.0883493	0.976489	0.080686	0.889217	0.128553	-0.132582	0.33736
1538	2	18	32	YDR334W	SWR1	0.587253	0.0113671	0.524164	0.114894	0.88925	0.179451	-0.0630885	0.481164
1539	1	32	18	YHR176W	FMO1	1.04567	0.0457175	0.922425	0.138336	0.889421	0.170907	-0.123248	0.439732
1540	2	25	7	YKL156W	RPS27A	1.03535	0.0802583	0.910767	0.129916	0.889881	0.178037	-0.124584	0.433838
1541	2	15	15	YOR196C	LIP5	0.972863	0.0495419	0.860435	0.0601861	0.890049	0.110781	-0.112428	0.283189
1542	4	17	32	YHR028C	DAP2	1.12532	0.0552697	0.999276	0.0191639	0.890166	0.0477268	-0.126047	0.0987183
1543	2	17	38	YJL150W	YJL150W	1.09989	0.067867	0.977523	0.0432789	0.890244	0.0347832	-0.122362	0.0547128
1544	2	8	32	YIR024C	INA22	1.08736	0.0100713	0.968548	0.0685423	0.89032	0.0560423	-0.118811	0.108144
1545	4	6	32	YMR057C	YMR057C	0.933843	0.037466	0.831171	0.0756305	0.890445	0.0771082	-0.102672	0.187989
1546	2	11	47	YOR191W	ULS1	1.09713	0.0508892	0.973049	0.0490947	0.890532	0.0807888	-0.124078	0.211038
1547	1	20	17	YDR130C	FIN1	1.02919	0.0482662	0.917823	0.0708613	0.890562	0.0292366	-0.111369	0.0252037
1548	4	22	4	YBR299W	MAL32	1.33951	0.0954907	1.18715	0.02162	0.890647	0.0635466	-0.152359	0.141499
1549	1	14	29	YPL171C	OYE3	1.03796	0.0581638	0.918675	0.106734	0.89084	0.136808	-0.119286	0.360122
1550	3	23	17	YJL107C	YJL107C	0.853753	0.015165	0.761579	0.0981835	0.89139	0.108198	-0.0921747	0.293841
1551	1	24	14	YHR134W	WSS1	0.799938	0.040183	0.712708	0.051036	0.891418	0.052694	-0.08723	0.101405
1552	1	29	4	YOR076C	SKI7	0.73887	0.0239584	0.65834	0.0278578	0.891475	0.0384652	-0.08053	0.05885
1553	2	7	17	YGR044C	RME1	1.1436	0.0255298	1.01841	0.0419823	0.891745	0.0560813	-0.125193	0.116422
1554	3	10	31	YBR051W	YBR051W	1.01378	0.0346634	0.903737	0.048153	0.891871	0.0444785	-0.110046	0.081071
1555	1	10	26	YER045C	ACA1	1.05662	0.0928166	0.941071	0.0951592	0.89206	0.0633147	-0.115544	0.157937
1556	2	22	47	YGR220C	MRPL9	0.321159	0.112462	0.260084	0.0248064	0.892181	0.235179	-0.0610757	0.612582
1557	1	7	23	YMR152W	YIM1	1.13147	0.047096	1.00659	0.0428858	0.892317	0.0702574	-0.124884	0.170003
1558	1	14	34	YER059W	PCL6	0.956108	0.0210789	0.85529	0.116996	0.892378	0.101871	-0.100818	0.277383
1559	3	25	44	YDR008C	YDR008C	1.10915	0.0441244	0.990239	0.0521266	0.892689	0.026953	-0.118914	0.0316826
1560	4	25	29	YER152C	YER152C	1.12647	0.0797012	1.00295	0.0527429	0.892721	0.0486701	-0.123517	0.0959477
1561	3	22	38	YIR023W	DAL81	1.12174	0.120353	0.985052	0.0450522	0.892735	0.135946	-0.136684	0.560345
1562	1	20	16	YCL060C	YCL060C	0.730538	0.109377	0.631483	0.0467689	0.892815	0.190728	-0.0990555	0.464311
1563	2	9	38	YJL182C	YJL182C	1.09556	0.0517307	0.979704	0.118656	0.892835	0.0849807	-0.115854	0.213601
1564	2	22	1	YPR120C	CLB5	1.04011	0.0195064	0.928858	0.0381715	0.893709	0.0481032	-0.111254	0.0911818
1565	1	7	32	YOL043C	NTG2	1.12335	0.0446859	0.998385	0.108369	0.893835	0.130575	-0.124969	0.365138
1566	2	9	20	YLR392C	ART10	1.0965	0.0606696	0.976796	0.00884597	0.893904	0.0554825	-0.1197	0.134969
1567	3	6	23	YBR033W	EDS1	1.08632	0.155328	0.9451	0.0407678	0.8943	0.171302	-0.141219	0.41505
1568	1	25	33	YLL016W	SDC25	1.0393	0.0466561	0.931681	0.0992296	0.894419	0.0645978	-0.107616	0.135938
1569	3	5	41	YOL119C	MCH4	1.14589	0.0176636	1.02474	0.0233219	0.894747	0.0326445	-0.121154	0.0490749
1570	4	28	33	YIL098C	FMC1	0.999219	0.0407541	0.892126	0.0571076	0.894777	0.0741064	-0.107093	0.18216
1571	1	25	29	YLL015W	BPT1	1.03566	0.071846	0.917516	0.0992353	0.894867	0.150295	-0.11814	0.399327
1572	3	7	44	YDL096C	OPI6	1.21374	0.0924564	1.07978	0.0245145	0.895568	0.0790725	-0.133954	0.22899
1573	1	9	6	YMR283C	RIT1	1.17263	0.026746	1.04846	0.0528058	0.895584	0.0656893	-0.124169	0.156297
1574	2	2	15	YPR170C	YPR170C	1.15203	0.0603136	1.02988	0.0153748	0.895881	0.0372253	-0.122148	0.0737621
1575	4	27	1	YJR038C	YJR038C	1.2454	0.0578233	1.11156	0.0485936	0.89599	0.0784732	-0.133841	0.199931
1576	4	20	36	undefined	undefined	1.00597	0.0722774	0.89698	0.0518383	0.895992	0.0788547	-0.108991	0.201311
1577	2	14	44	YDR319C	YFT2	1.0251	0.0569105	0.915678	0.00713708	0.896008	0.0499938	-0.109419	0.120059
1578	2	32	35	YNL187W	SWT21	1.08299	0.00650542	0.970252	0.0974368	0.896014	0.0905666	-0.11274	0.247412
1579	4	13	22	YIL056W	VHR1	0.934683	0.0754948	0.832152	0.0210269	0.896206	0.0771512	-0.102531	0.195273
1580	3	32	19	YBR270C	BIT2	1.0324	0.104249	0.917213	0.06255	0.896369	0.103274	-0.115191	0.281001
1581	1	25	23	YLR092W	SUL2	1.02615	0.0347965	0.921443	0.117579	0.896546	0.10069	-0.104704	0.277523
1582	3	5	11	YOR306C	MCH5	0.753529	0.421137	0.467981	0.00611357	0.896562	0.492963	-0.285548	0.616343
1583	2	6	1	YPL052W	OAZ1	1.03262	0.0259177	0.925457	0.0538885	0.896879	0.058564	-0.107161	0.13373
1584	3	16	46	YDL023C	YDL023C	1.30194	0.123833	1.16012	0.0270963	0.897163	0.0647922	-0.141822	0.177102
1585	1	4	8	YHR198C	AIM18	1.08226	0.0490554	0.967769	0.0606657	0.897655	0.0870978	-0.114493	0.248593
1586	1	4	42	YHR048W	YHK8	1.06409	0.0283941	0.955971	0.0577738	0.897694	0.0342438	-0.108116	0.0456713
1587	1	5	45	YAL037W	YAL037W	1.05743	0.0234489	0.948716	0.0138096	0.897795	0.0295307	-0.108714	0.0432017
1588	2	29	4	YLR280C	YLR280C	0.996131	0.0173064	0.894364	0.0345449	0.898088	0.037451	-0.101767	0.0628846
1589	1	24	33	YDR340W	YDR340W	0.98244	0.0944617	0.871304	0.100964	0.898319	0.153541	-0.111136	0.439759
1590	4	25	30	YOR180C	DCI1	1.10982	0.0534903	0.995588	0.0483484	0.898341	0.0484604	-0.114229	0.108672
1591	2	21	18	YJL142C	IRC9	0.995246	0.0358323	0.890707	0.0661138	0.898412	0.0967877	-0.10454	0.282784
1592	3	9	41	YOL138C	RTC1	1.24248	0.0644192	1.10964	0.125355	0.89852	0.132381	-0.132841	0.382837
1593	3	19	38	YCR065W	HCM1	1.00688	0.12331	0.885467	0.0804498	0.898623	0.166262	-0.121409	0.437701
1594	3	22	17	YNR036C	MRPS12	0.89462	0.0621445	0.802008	0.0229918	0.899032	0.0367509	-0.0926115	0.254631
1595	1	16	32	YCL047C	POF1	1.07366	0.0473101	0.960383	0.136303	0.899091	0.151695	-0.113273	0.431929
1596	2	14	36	YDR317W	HIM1	1.07029	0.0386978	0.96344	0.0627182	0.899403	0.0331346	-0.106849	0.0426531
1597	2	22	39	YFR056C	YFR056C	1.15167	0.0307029	1.03738	0.0910457	0.899423	0.0581076	-0.114289	0.126354
1598	2	6	27	YPR196W	YPR196W	1.12933	0.0294113	1.01538	0.0564519	0.899432	0.0509117	-0.113957	0.110339
1599	3	22	20	YPR037C	ERV2	0.515338	0.20977	0.409259	0.0302609	0.899544	0.264404	-0.106079	0.491499
1600	3	14	37	YNR010W	CSE2	1.1512	0.0291661	1.03491	0.00378304	0.899642	0.026079	-0.116292	0.175767
1601	2	19	12	YGL260W	YGL260W	1.03886	0.109602	0.921225	0.0326987	0.899767	0.123617	-0.117637	0.349918
1602	1	12	41	YDR110W	FOB1	1.14533	0.0264223	1.03138	0.0930984	0.900031	0.0715756	-0.113946	0.190213
1603	1	8	3	YDR393W	SHE9	1.09044	0.0508616	0.977316	0.0447956	0.900037	0.0811251	-0.11312	0.236097
1604	3	20	44	YDR507C	GIN4	1.15115	0.0532476	1.03104	0.0798532	0.9008	0.111036	-0.120106	0.532643
1605	2	16	38	YFL031W	HAC1	0.915482	0.0693307	0.820397	0.00673371	0.901038	0.0652486	-0.0950844	0.17365
1606	4	6	5	YGL147C	RPL9A	1.07688	0.0814224	0.968779	0.0535101	0.901067	0.0215347	-0.108103	0.0367894
1607	2	18	27	YFR035C	YFR035C	0.875635	0.0768254	0.782135	0.0279721	0.901246	0.0979048	-0.0934999	0.288094
1608	2	13	28	YLR414C	PUN1	0.960823	0.086967	0.853917	0.0668107	0.901392	0.14501	-0.106907	0.404467
1609	1	30	34	YGR149W	GPC1	0.943431	0.106612	0.838448	0.0324427	0.901489	0.11915	-0.104983	0.358542
1610	1	22	23	YBR244W	GPX2	0.878841	0.156447	0.764402	0.176429	0.901498	0.257621	-0.114439	0.553053
1611	1	22	40	YHL022C	SPO11	1.08829	0.0312034	0.978553	0.068089	0.901605	0.086217	-0.109734	0.256267
1612	1	4	3	YDR380W	ARO10	1.07916	0.0404942	0.973186	0.0858934	0.901687	0.0687131	-0.105973	0.187527
1613	1	3	7	YMR036C	MIH1	1.08346	0.0337253	0.977554	0.0837513	0.902095	0.069935	-0.105904	0.183897
1614	1	20	46	YHR129C	ARP1	1.00583	0.037077	0.90651	0.0261101	0.902098	0.0328628	-0.0993162	0.0613315
1615	1	10	24	YGR193C	PDX1	1.01692	0.0690695	0.920574	0.116037	0.902105	0.0546287	-0.0963445	0.121595
1616	2	18	28	YDR333C	RQC1	0.892144	0.0740604	0.800073	0.0135175	0.902435	0.0685505	-0.0920707	0.183247
1617	1	29	9	YLL023C	POM33	0.917209	0.065213	0.822907	0.0678606	0.902781	0.106673	-0.0943018	0.335196
1618	2	2	31	YPR174C	YPR174C	1.08242	0.0815216	0.969055	0.0478134	0.903024	0.10434	-0.113361	0.33339
1619	1	4	25	YDR076W	RAD55	0.956749	0.047734	0.863808	0.0376788	0.903154	0.0071991	-0.0929402	0.00678134
1620	2	24	40	YMR083W	ADH3	0.377411	0.0742141	0.312876	0.0606359	0.903514	0.380753	-0.0645351	0.568297
1621	3	10	3	YBR043C	QDR3	1.16262	0.0471327	1.0459	0.0849637	0.903525	0.103564	-0.116724	0.325837
1622	2	15	26	YDR173C	ARG82	0.965289	0.0137186	0.873097	0.145101	0.903642	0.144762	-0.0921919	0.447593
1623	1	8	29	YDR094W	YDR094W	1.11121	0.0641559	1.00657	0.0975671	0.903964	0.0435819	-0.104638	0.0743614
1624	1	27	45	YMR022W	UBC7	0.934419	0.035123	0.841764	0.0522603	0.904006	0.0863696	-0.0926552	0.267408
1625	2	15	41	YGR087C	PDC6	1.0315	0.03604	0.929437	0.0611485	0.904132	0.0888097	-0.102063	0.273926
1626	2	20	32	YMR067C	UBX4	0.910343	0.036659	0.824612	0.0799867	0.904264	0.0586971	-0.0857311	0.141878
1627	3	6	8	YHR005C	GPA1	1.27799	0.0917736	1.14556	0.0607538	0.904455	0.112489	-0.132429	0.544827
1628	3	10	21	YNL041C	COG6	0.987719	0.046208	0.893472	0.0642531	0.904471	0.0474465	-0.0942476	0.10019
1629	1	24	24	YCR009C	RVS161	0.690286	0.0504941	0.629186	0.115923	0.904734	0.111209	-0.0611002	0.344616
1630	2	28	23	YNL202W	SPS19	1.01489	0.0257311	0.917406	0.0730694	0.904859	0.0802154	-0.0974884	0.235174
1631	3	20	40	YDR506C	GMC1	1.03518	0.142396	0.937987	0.152458	0.904875	0.0621215	-0.0971978	0.187502
1632	2	26	27	YGR228W	YGR228W	0.992465	0.0470384	0.895492	0.0465562	0.904992	0.072693	-0.096973	0.204926
1633	3	21	37	YLL059C	YLL059C	0.816671	0.0801912	0.728453	0.0381272	0.905036	0.134671	-0.0882188	0.399461
1634	2	16	26	YFL027C	GYP8	0.95748	0.0378185	0.8666	0.0595323	0.905063	0.0520792	-0.0908793	0.121264
1635	3	19	13	YJL124C	LSM1	1.06257	0.276998	0.907917	0.0577707	0.905277	0.211758	-0.154651	0.4945
1636	3	25	27	YMR127C	SAS2	0.892176	0.104255	0.795295	0.0449263	0.905334	0.132635	-0.0968815	0.367006
1637	3	8	13	YIL134W	FLX1	1.09869	0	0.994898	0	0.905529	0	-0.103794
1638	1	12	24	YCL028W	RNQ1	1.00535	0.00951256	0.911219	0.10738	0.905558	0.0996649	-0.0941312	0.31123
1639	2	14	39	YER039C-A	YER039C-A	1.1465	0.0358635	1.03734	0.00220725	0.905633	0.0271197	-0.109163	0.0475756
1640	2	18	3	YER188W	YER188W	1.0405	0.0157077	0.941838	0.024499	0.905669	0.0353712	-0.0986638	0.0682051
1641	2	20	48	YMR071C	TVP18	1.0455	0.0670232	0.947522	0.0712678	0.905698	0.017711	-0.0979754	0.0125228
1642	2	13	32	YLR415C	YLR415C	1.13097	0.0637642	1.02276	0.0302116	0.905736	0.0250461	-0.108204	0.0448863
1643	2	1	4	YLR353W	BUD8	1.02389	0.071915	0.923609	0.0503004	0.905798	0.0733518	-0.100277	0.205195
1644	1	24	45	YDR346C	SVF1	1.01464	0.0233133	0.919385	0.0566224	0.906044	0.0499953	-0.0952551	0.117311
1645	1	28	22	YHR154W	RTT107	0.856088	0.0889883	0.772349	0.0567825	0.906106	0.0476566	-0.0837392	0.118689
1646	1	31	37	YMR031C	EIS1	0.918726	0.0467916	0.834426	0.164229	0.90627	0.163725	-0.0842999	0.501574
1647	2	24	10	YFL054C	AQY3	1.06701	0.0715104	0.969567	0.103694	0.906306	0.0401436	-0.0974437	0.0607716
1648	2	11	39	YOR189W	IES4	1.03439	0.0190164	0.937403	0.0151064	0.906337	0.0106138	-0.0969846	0.00735415
1649	3	14	17	undefined	undefined	0.897046	0.00781826	0.813115	0.0131148	0.906377	0.00672035	-0.0839314	0.0401208
1650	3	20	2	YDL024C	DIA3	0.910827	0.0698132	0.821727	0.0619862	0.906392	0.0849349	-0.0891004	0.253166
1651	2	12	23	YGL067W	NPY1	0.935584	0.0368073	0.847825	0.0379602	0.906413	0.0275038	-0.0877591	0.0451775
1652	4	32	12	undefined	undefined	1.23828	0.198621	1.08997	0.0518028	0.906442	0.164362	-0.148316	0.482165
1653	2	14	1	YPL018W	CTF19	1.01151	0.0477247	0.915296	0.0545771	0.906803	0.066388	-0.0962176	0.200192
1654	2	21	38	YJL134W	LCB3	1.14848	0.0262309	1.0402	0.057681	0.906923	0.0653701	-0.10828	0.184251
1655	3	13	23	YML116W	ATR1	0.972265	0.0803334	0.869339	0.0923983	0.907039	0.167892	-0.102926	0.472045
1656	4	10	39	YIL056W	VHR1	1.16623	0.0830255	1.05305	0.00917473	0.907056	0.0577398	-0.113187	0.16729
1657	1	23	34	YOR374W	ALD4	1.04884	0.0559129	0.941023	0.148763	0.907071	0.187628	-0.107822	0.531354
1658	2	19	20	YGL262W	YGL262W	0.982162	0.00965814	0.890679	0.062272	0.90714	0.0668747	-0.0914827	0.188578
1659	1	17	31	YLR063W	BMT6	1.02421	0.0547863	0.924629	0.154693	0.907235	0.165894	-0.0995859	0.503849
1660	2	21	20	YLR253W	MCP2	0.96495	0.0287706	0.872797	0.0873969	0.907412	0.114575	-0.0921529	0.36022
1661	3	28	18	YDL062W	YDL062W	0.86827	0.0509978	0.786497	0.0311558	0.907453	0.0361523	-0.081773	0.0790486
1662	3	7	7	YJL037W	IRC18	1.33371	0.156077	1.18539	0.0932917	0.907798	0.16322	-0.148317	0.487513
1663	4	20	15	YNL011C	YNL011C	0.873576	0.194191	0.761353	0.014601	0.907957	0.164068	-0.112222	0.47149
1664	2	20	26	YFL046W	FMP32	0.939149	0.0600217	0.842714	0.100163	0.908118	0.171157	-0.0964354	0.481373
1665	3	12	25	YIL156W	UBP7	0.940198	0.0313974	0.851172	0.0530617	0.908159	0.0870978	-0.0890263	0.2713
1666	3	15	47	YOL150C	YOL150C	1.31653	0.0581313	1.19505	0.0356058	0.908296	0.012982	-0.121473	0.0172919
1667	2	19	28	YGR001C	EFM5	0.899945	0.0490159	0.818496	0.0617244	0.9087	0.0305578	-0.0814489	0.0461072
1668	1	8	43	YDR409W	SIZ1	1.12731	0.0660817	1.01852	0.0710585	0.908902	0.104412	-0.10879	0.332703
1669	1	21	28	YOR052C	TMC1	0.953071	0.0841486	0.867965	0.132639	0.909063	0.0915736	-0.0851062	0.314065
1670	1	7	47	YMR158W-A	YMR158W-A	1.14485	0.0622983	1.03994	0.0427453	0.909116	0.0164387	-0.104911	0.0238217
1671	2	28	35	YNL200C	NNR1	1.03716	0.0316188	0.942794	0.0429375	0.909317	0.0381086	-0.0943654	0.083579
1672	2	25	19	YKL159C	RCN1	1.0814	0.0330358	0.981813	0.0288361	0.909342	0.0504053	-0.0995892	0.132008
1673	3	17	37	YHR045W	YHR045W	1.04663	0.0743497	0.949992	0.0806684	0.909342	0.0663244	-0.0966327	0.211292
1674	4	28	9	YDL167C	NRP1	0.978503	0.0663309	0.879887	0.0975058	0.909425	0.153828	-0.0986165	0.477225
1675	2	7	28	YGL222C	EDC1	1.08971	0.0147453	0.990968	0.0134329	0.90955	0.0174055	-0.0987439	0.0194073
1676	1	23	30	YOR371C	GPB1	0.989532	0.0222461	0.902083	0.158526	0.909681	0.147437	-0.0874481	0.483278
1677	4	1	7	YER176W	ECM32	0.998188	0.0203797	0.906571	0.0636074	0.909718	0.0808904	-0.091617	0.253073
1678	3	5	12	YJR125C	ENT3	1.21752	0.0328578	1.10717	0.0127087	0.909782	0.0162984	-0.110349	0.0210748
1679	1	16	42	YHR111W	UBA4	0.515319	0.103542	0.447884	0.0216671	0.909844	0.206929	-0.0674349	0.444056
1680	3	12	19	YGR239C	PEX21	0.954838	0.115153	0.85772	0.0407739	0.910311	0.111411	-0.0971189	0.36644
1681	1	28	34	YHR157W	REC104	1.00821	0.0848122	0.910331	0.108099	0.910943	0.148957	-0.0978771	0.445636
1682	4	25	27	YFL012W	YFL012W	1.14111	0.108728	1.03125	0.0326622	0.911415	0.0843009	-0.109861	0.296502
1683	2	5	2	YJL206C	YJL206C	1.04826	0.062351	0.947991	0.0678355	0.91144	0.120107	-0.100269	0.385812
1684	1	9	23	YLR017W	MEU1	1.04562	0.0360018	0.952203	0.0300471	0.911512	0.0368841	-0.093416	0.0824666
1685	2	18	33	YPR115W	RGC1	1.06873	0.101515	0.962754	0.0494599	0.911577	0.121049	-0.105979	0.366339
1686	3	29	14	YJR087W	YJR087W	0.911282	0.0558848	0.826743	0.0181854	0.911995	0.0779412	-0.0845386	0.243504
1687	2	14	8	YDR309C	GIC2	1.07697	0.0534048	0.976842	0.0695031	0.912391	0.109457	-0.100123	0.366327
1688	2	8	24	YIR020W-B	YIR020W-B	1.07133	0.0464744	0.974581	0.0615197	0.912751	0.0840653	-0.0967445	0.290878
1689	1	17	35	YLR064W	PER33	1.10543	0.0500291	0.99728	0.263706	0.912882	0.266434	-0.108153	0.667749
1690	2	19	35	YOR220W	RCN2	1.13251	0.0679745	1.02991	0.0189706	0.912936	0.0612334	-0.1026	0.181974
1691	1	18	8	YHL045W	YHL045W	1.1293	0.0487035	1.02989	0.0266124	0.913168	0.0348724	-0.0994094	0.0847527
1692	3	2	39	YBR024W	SCO2	1.05499	0.135178	0.948794	0.0466689	0.913307	0.118443	-0.106199	0.351578
1693	2	21	15	YKL140W	TGL1	1.00191	0.0188128	0.914569	0.040645	0.913337	0.0480368	-0.0873455	0.12656
1694	2	24	3	YNL228W	YNL228W	0.713268	0.111766	0.636123	0.031614	0.913407	0.14109	-0.0771451	0.400681
1695	1	27	31	YMR232W	FUS2	1.00423	0.0516578	0.912628	0.0633081	0.913569	0.100475	-0.091599	0.35232
1696	3	4	48	YDR442W	YDR442W	0.50725	0	0.463427	0	0.913605	0	-0.0438238
1697	3	5	44	YJR144W	MGM101	1.14327	0.0863744	1.03922	0.00781577	0.913689	0.0621933	-0.104048	0.411707
1698	2	26	22	YKR060W	UTP30	1.05091	0.0315513	0.958885	0.0434127	0.913761	0.057982	-0.0920284	0.178546
1699	2	16	47	YGL096W	TOS8	1.0961	0.0251067	1.00076	0.0273232	0.913924	0.0425538	-0.0953437	0.112157
1700	2	26	32	YIL036W	CST6	1.10068	0.017355	1.0058	0.0347373	0.913929	0.0317622	-0.0948733	0.063926
1701	2	9	22	YJL186W	MNN5	1.02635	0.030341	0.936345	0.0465708	0.914031	0.0678357	-0.090008	0.214387
1702	2	18	20	YDR330W	UBX5	0.947173	0.0274453	0.866628	0.0652304	0.914095	0.0501035	-0.0805447	0.131797
1703	2	23	17	YOR099W	KTR1	1.07081	0.0652198	0.969136	0.106391	0.91413	0.149321	-0.101672	0.490117
1704	4	27	9	YDL167C	NRP1	0.952855	0.0516717	0.868203	0.106162	0.914365	0.123651	-0.084652	0.424786
1705	1	29	5	YOR202W	HIS3	0.681254	0.0211597	0.625474	0.103911	0.91443	0.128757	-0.0557804	0.447377
1706	2	15	37	YGR085C	RPL11B	0.989522	0.0274968	0.902804	0.0544454	0.914581	0.0801834	-0.0867186	0.272102
1707	1	16	17	YDR117C	TMA64	1.01408	0.0729021	0.924041	0.0974203	0.914823	0.105974	-0.0900343	0.36035
1708	1	31	32	YPL229W	YPL229W	0.937467	0.0609111	0.850542	0.0652767	0.914919	0.126979	-0.0869246	0.410633
1709	2	14	6	YKL221W	MCH2	1.16018	0.0523168	1.05883	0.0294642	0.915184	0.0605162	-0.101354	0.185495
1710	3	12	40	YDR474C	YDR474C	1.25861	0.0775827	1.14969	0.0396172	0.915189	0.0311505	-0.108915	0.0805413
1711	2	26	31	YGR230W	BNS1	1.0745	0.0401764	0.982478	0.0178807	0.915201	0.025087	-0.0920196	0.0503856
1712	2	23	24	YGR016W	YGR016W	1.00516	0.0350631	0.915057	0.109984	0.915237	0.142458	-0.0900986	0.469622
1713	2	30	4	YIL043C	CBR1	1.00277	0.011832	0.917792	0.0188456	0.915278	0.0163033	-0.084975	0.018429
1714	1	12	33	YDR108W	TRS85	1.00352	0.0153372	0.917083	0.136456	0.915507	0.146728	-0.0864392	0.493781
1715	3	25	26	YGR022C	YGR022C	0.876422	0.146268	0.779995	0.0698758	0.915533	0.179346	-0.0964278	0.459491
1716	2	25	24	YLR268W	SEC22	0.916751	0.0375755	0.840257	0.0580316	0.915561	0.026419	-0.0764947	0.0380311
1717	2	17	35	YKL132C	RMA1	1.07355	0.0221111	0.981732	0.0418881	0.915635	0.0568434	-0.0918174	0.178623
1718	1	18	39	YBR231C	SWC5	0.537615	0.0466765	0.489311	0.0227748	0.915641	0.0722264	-0.0483043	0.239143
1719	1	12	27	YDR421W	ARO80	0.983109	0.0193103	0.899485	0.0530469	0.915794	0.0648827	-0.0836247	0.208623
1720	3	24	5	YNL056W	OCA2	1.10233	0.0430545	1.00674	0.0379108	0.915978	0.0701894	-0.0955911	0.230192
1721	2	6	35	YPR198W	SGE1	1.08309	0.0415939	0.992313	0.042028	0.916059	0.00499265	-0.0907741	0.000894426
1722	3	24	22	YDL048C	STP4	0.863983	0.168088	0.730103	0.128327	0.916204	0.365916	-0.13388	0.587627
1723	1	8	27	YDR403W	DIT1	1.0507	0.0238232	0.961042	0.106965	0.916324	0.113615	-0.0896548	0.403435
1724	2	15	13	YGR077C	PEX8	0.917452	0.0336704	0.837262	0.0716193	0.916628	0.112091	-0.0801893	0.389935
1725	2	6	2	YNL162W	RPL42A	0.907039	0.06778	0.824492	0.0286584	0.916707	0.103999	-0.0825466	0.345876
1726	2	19	14	YDR185C	UPS3	1.03213	0.0440258	0.940214	0.109253	0.916738	0.139727	-0.0919139	0.481003
1727	3	26	1	YNR048W	YNR048W	1.10336	0.139171	0.991776	0.0476933	0.916758	0.144827	-0.111581	0.47665
1728	2	10	9	YPL033C	SRL4	1.07135	0.070862	0.978149	0.00707431	0.917452	0.0675482	-0.0932031	0.220316
1729	2	27	21	YOR115C	TRS33	1.03675	0.0434818	0.951027	0.0379164	0.917493	0.0121903	-0.0857183	0.0133747
1730	3	15	38	YCR028C	FEN2	1.23482	0.241513	1.09679	0.0330646	0.917519	0.154345	-0.138032	0.466012
1731	3	19	37	YJL119C	YJL119C	0.93354	0.104347	0.838888	0.0869677	0.917665	0.175505	-0.094652	0.540893
1732	1	23	31	YMR215W	GAS3	1.01447	0.0104439	0.931313	0.118468	0.917923	0.114997	-0.0831559	0.421306
1733	2	19	42	YDR197W	CBS2	0.357331	0.0288634	0.327489	0.0198191	0.917998	0.018687	-0.0298412	0.187345
1734	2	20	2	YFL035C-B	RPL22B	1.07416	0.0319738	0.985076	0.0337429	0.91808	0.0464425	-0.0890806	0.132662
1735	4	1	12	YER177W	BMH1	1.00494	0.016381	0.922732	0.0499441	0.91808	0.0448873	-0.0822038	0.123647
1736	3	20	13	YIR013C	GAT4	1.02026	0.0594605	0.932398	0.0478183	0.918509	0.0890938	-0.087864	0.325242
1737	2	14	23	YDR538W	PAD1	0.942831	0.00344234	0.866143	0.0246465	0.918637	0.025011	-0.0766883	0.043935
1738	1	20	32	YCL064C	CHA1	0.985727	0.0936367	0.891319	0.229601	0.918728	0.25676	-0.0944087	0.671105
1739	1	30	25	YPL107W	YPL107W	0.884232	0.0552603	0.80996	0.0113728	0.918747	0.0443116	-0.0742718	0.145535
1740	3	5	16	YJR126C	VPS70	1.18097	0.0255501	1.08383	0.0624846	0.918966	0.0682177	-0.0971363	0.235369
1741	3	10	30	YLR334C	YLR334C	1.04017	0.0431535	0.95199	0.0583423	0.919008	0.0941074	-0.0881754	0.337318
1742	3	21	36	YDL234C	GYP7	0.844213	0.0978583	0.762891	0.0596066	0.919232	0.146662	-0.0813228	0.463372
1743	3	3	9	YPR036W	VMA13	1.39483	0.142838	1.26099	0.0796316	0.919532	0.151255	-0.133844	0.655197
1744	2	26	1	YPR132W	RPS23B	0.924765	0.061626	0.848928	0.059932	0.919632	0.0617389	-0.0758372	0.210833
1745	1	18	11	YBR224W	YBR224W	1.04214	0.123693	0.949852	0.0822297	0.919641	0.0989891	-0.0922844	0.328244
1746	2	18	38	YKR031C	SPO14	1.12651	0.0461439	1.0356	0.0380337	0.919652	0.01837	-0.0909058	0.0285312
1747	2	20	16	YKR084C	HBS1	0.935802	0.0560927	0.854374	0.0516264	0.919666	0.113229	-0.0814276	0.392091
1748	3	13	35	YML118W	NGL3	1.07787	0.0959347	0.977479	0.0785856	0.919758	0.153074	-0.100393	0.474574
1749	3	19	39	YJR082C	EAF6	0.985583	0.0303699	0.907588	0.065524	0.919784	0.0407375	-0.0779944	0.0993892
1750	2	7	32	YGL224C	SDT1	1.1408	0.0182627	1.04906	0.0447267	0.919924	0.0437405	-0.0917415	0.126761
1751	2	22	24	YIL014W	MNT3	0.999358	0.0213932	0.920982	0.0950478	0.920018	0.0759804	-0.0783758	0.274438
1752	3	10	10	YER037W	PHM8	1.2701	0.0290995	1.16778	0.14967	0.920309	0.12129	-0.102322	0.453715
1753	3	4	17	YIL117C	PRM5	1.1505	0.113915	1.05353	0.083369	0.920341	0.075429	-0.0969756	0.29679
1754	1	4	34	YHR046C	INM1	1.19229	0.0410338	1.09808	0.0590136	0.92044	0.0213403	-0.0942075	0.0277591
1755	1	30	31	YDR061W	YDR061W	0.910183	0.0723597	0.829106	0.0818899	0.920447	0.146963	-0.081077	0.483868
1756	3	30	44	YBR120C	CBP6	0.814236	0.0412235	0.742975	0.0901974	0.920449	0.157376	-0.071261	0.683688
1757	2	16	23	YGL085W	LCL3	0.941913	0.0497901	0.866384	0.0318322	0.920796	0.0241262	-0.075529	0.0568964
1758	1	9	46	YMR294W-A	YMR294W-A	1.09193	0.0550782	1.00646	0.13531	0.92099	0.107859	-0.0854662	0.419092
1759	2	8	9	YBL019W	APN2	1.07275	0.0649824	0.983031	0.0627651	0.920996	0.0965404	-0.0897186	0.344933
1760	1	20	11	YEL010W	YEL010W	0.949024	0.0339884	0.871571	0.0382123	0.921062	0.0747552	-0.0774525	0.268039
1761	1	7	38	YOR304C-A	BIL1	1.19515	0.0231216	1.10159	0.0628974	0.921174	0.0374266	-0.0935608	0.0948256
1762	4	22	23	YDR444W	YDR444W	1.10195	0.0612562	1.01252	0.00848564	0.921177	0.0419368	-0.089427	0.138972
1763	2	31	42	YGL197W	MDS3	1.00064	0.0538711	0.920932	0.0355842	0.921188	0.0199479	-0.0797126	0.0431812
1764	1	4	2	YHR031C	RRM3	1.0232	0.050727	0.938792	0.0391675	0.921196	0.0799959	-0.0844105	0.286107
1765	1	3	47	YMR144W	FDO1	1.01196	0.0610352	0.925508	0.0701163	0.921223	0.119823	-0.0864473	0.429164
1766	3	7	2	YDR043C	NRG1	1.25619	0.108752	1.15424	0.0650465	0.921266	0.0279758	-0.101947	0.257835
1767	4	28	8	undefined	undefined	1.01173	0.118116	0.905747	0.142662	0.921283	0.22761	-0.105981	0.615715
1768	3	16	17	YIL167W	SDL1	0.916688	0.027681	0.843356	0.0610108	0.921339	0.0778238	-0.0733329	0.288629
1769	2	21	28	YLR255C	YLR255C	0.982797	0.0553407	0.90272	0.0654971	0.922069	0.0889037	-0.080077	0.342061
1770	2	10	26	YKL211C	TRP3	1.01686	0.00384877	0.937613	0.0476776	0.922124	0.0478947	-0.0792421	0.147868
1771	1	31	42	YOL017W	ESC8	0.858317	0.0519083	0.789589	0.135966	0.922127	0.164928	-0.0687283	0.553448
1772	3	7	30	YBR274W	CHK1	0.986283	0.0279877	0.907744	0.0576088	0.922132	0.0785233	-0.0785393	0.288969
1773	2	12	22	YIL071C	PCI8	0.846596	0.0483227	0.776131	0.0427154	0.922151	0.0995855	-0.0704658	0.371413
1774	1	17	48	YOR043W	WHI2	1.00033	0.061068	0.917128	0.0722767	0.922162	0.112325	-0.0832012	0.403326
1775	1	13	20	YOR024W	YOR024W	1.00651	0.0166154	0.928051	0.0436375	0.922456	0.0485875	-0.0784594	0.157257
1776	2	6	26	YNL154C	YCK2	0.975351	0.0477244	0.899477	0.0370718	0.922555	0.00713447	-0.0758739	0.00983952
1777	1	22	32	YHL026C	YHL026C	0.958915	0.0192481	0.884948	0.170803	0.922667	0.173938	-0.0739676	0.598859
1778	2	23	35	YOR234C	RPL33B	1.02125	0.033666	0.941769	0.0555461	0.922669	0.0542275	-0.0794796	0.187091
1779	2	16	33	YBL059W	YBL059W	1.02398	0.0138014	0.944467	0.0265088	0.922724	0.0346997	-0.0795103	0.0909918
1780	4	1	14	YBR061C	TRM7	0.978515	0.012371	0.902074	0.0631616	0.9228	0.0756531	-0.0764416	0.286302
1781	2	16	32	YKR073C	YKR073C	0.843319	0.0556207	0.776047	0.0193465	0.922802	0.0390335	-0.0672724	0.119812
1782	4	26	6	YNL298W	CLA4	1.10923	0.0864616	1.02264	0.116417	0.922934	0.0823512	-0.0865959	0.326442
1783	2	22	18	YKR045C	YKR045C	1.00466	0.0621012	0.920657	0.0509257	0.923039	0.108947	-0.0840053	0.395975
1784	2	23	12	YGR012W	MCY1	1.04308	0.0461467	0.962635	0.0388367	0.923066	0.00732396	-0.0804451	0.00778754
1785	1	31	7	YOR202W	HIS3	0.83932	0.0457044	0.77321	0.105239	0.923087	0.132696	-0.0661106	0.478654
1786	3	4	10	YBR128C	ATG14	1.31869	0.0301496	1.21745	0.0499852	0.923106	0.0270011	-0.101231	0.0571486
1787	2	7	23	YOR167C	RPS28A	1.0119	0.0301534	0.934852	0.0528997	0.923173	0.026619	-0.0770494	0.0495195
1788	2	30	9	YPR152C	URN1	1.06949	0.0535688	0.98745	0.0915089	0.923399	0.0764717	-0.0820371	0.282499
1789	2	19	6	YDR183W	PLP1	1.11933	0.0139795	1.03426	0.0630716	0.923436	0.0452075	-0.0850685	0.133936
1790	1	23	40	YPL261C	YPL261C	0.851058	0.0387957	0.780985	0.0927277	0.923586	0.148135	-0.0700727	0.512987
1791	4	13	24	YDR483W	KRE2	1.00013	0.0844169	0.912725	0.0704856	0.92382	0.136734	-0.087406	0.491632
1792	1	21	36	YOR054C	VHS3	0.990819	0.0206924	0.914705	0.104757	0.923936	0.109697	-0.0761146	0.430088
1793	3	24	35	YKR034W	DAL80	1.00325	0.186913	0.889803	0.0492349	0.924025	0.19945	-0.113445	0.546007
1794	1	23	22	YOR367W	SCP1	1.00939	0.0293174	0.933103	0.0515217	0.924186	0.0376586	-0.0762834	0.101939
1795	4	32	15	undefined	undefined	1.20011	0.118957	1.09895	0.0224574	0.924209	0.0891228	-0.101161	0.344919
1796	2	17	25	YLR227C	ADY4	0.961926	0.0433143	0.890843	0.0875281	0.924224	0.0556209	-0.071083	0.190652
1797	4	22	3	YBR299W	MAL32	1.30557	0.0816496	1.19863	0.0755682	0.924225	0.109056	-0.106939	0.39761
1798	2	27	48	YPL080C	YPL080C	1.04151	0.0416634	0.961971	0.0285998	0.924391	0.0290205	-0.0795423	0.0742855
1799	2	25	26	YLR327C	TMA10	1.10185	0.0437168	1.01529	0.0676802	0.924396	0.0905862	-0.0865603	0.345962
1800	2	14	34	YKR011C	YKR011C	1.07613	0.0449613	0.994571	0.065785	0.924448	0.0500772	-0.0815551	0.171645
1801	2	7	39	YOR172W	YRM1	1.11409	0.0588357	1.02891	0.0442377	0.92451	0.0310198	-0.0851867	0.0890476
1802	2	18	43	YFR041C	ERJ5	1.06274	0.0411054	0.981901	0.0177157	0.924933	0.0292982	-0.0808363	0.0754774
1803	3	6	39	YBR040W	FIG1	1.04757	0.0252075	0.967103	0.0559847	0.924965	0.0760623	-0.080471	0.291814
1804	1	8	21	YDR092W	UBC13	0.909376	0.0657906	0.839915	0.0605137	0.924984	0.0522087	-0.0694606	0.173424
1805	1	14	32	YGR213C	RTA1	1.09898	0.0466621	1.01273	0.164422	0.925112	0.163583	-0.0862443	0.578088
1806	1	25	10	YNL303W	YNL303W	0.913849	0.0451653	0.842107	0.138635	0.925348	0.172689	-0.0717417	0.579604
1807	1	3	31	YMR044W	IOC4	1.09332	0.0283757	1.01191	0.0304994	0.925456	0.00801596	-0.0814154	0.00499527
1808	2	28	32	YMR092C	AIP1	1.02673	0.0588173	0.950826	0.0624726	0.926053	0.0291001	-0.0759071	0.0755554
1809	3	25	34	YJR069C	HAM1	0.907773	0.0600276	0.833354	0.071146	0.926133	0.130229	-0.0744181	0.492318
1810	3	11	6	YBR284W	YBR284W	1.23989	0.0160277	1.14929	0.0833004	0.926264	0.0555412	-0.0906033	0.20145
1811	2	15	14	YDR165W	TRM82	1.04025	0.0736121	0.952553	0.0973733	0.926387	0.152489	-0.0876996	0.542224
1812	2	14	16	YDR312W	SSF2	0.965637	0.0430564	0.890598	0.0516351	0.926458	0.093453	-0.0750383	0.378804
1813	2	11	35	YOR188W	MSB1	1.13394	0.0475997	1.04855	0.0659696	0.9266	0.0721286	-0.0853926	0.297297
1814	3	8	41	YIL145C	PAN6	1.20234	0.0939001	1.09942	0.112935	0.926646	0.167492	-0.102916	0.536484
1815	3	21	40	YDL236W	PHO13	1.08547	0.0420817	1.00451	0.0553146	0.926757	0.0602991	-0.080964	0.238177
1816	2	26	16	YIL029C	YIL029C	1.08054	0.0275681	1.00085	0.0217462	0.927125	0.0384882	-0.0796959	0.123252
1817	2	22	8	YIL005W	EPS1	1.05295	0.0598692	0.971556	0.0306006	0.927272	0.0810692	-0.0813953	0.322533
1818	2	6	32	YDR282C	MRX10	1.08167	0.017011	1.00326	0.0406148	0.927353	0.0304889	-0.0784193	0.0767737
1819	3	1	43	YNL300W	TOS6	0.62444	0.260355	0.47478	0.00874739	0.927388	0.400675	-0.14966	0.676885
1820	2	24	18	YFL056C	AAD6	1.07267	0.0355615	0.992707	0.0573683	0.927705	0.0781607	-0.0799664	0.321292
1821	2	11	24	YGL234W	ADE5,7	0.921669	0.0834856	0.848422	0.0559317	0.927774	0.0980941	-0.0732474	0.413522
1822	1	20	34	YHR124W	NDT80	1.06222	0.00657579	0.984632	0.222489	0.927799	0.213303	-0.0775873	0.676076
1823	3	24	30	YDL050C	YDL050C	0.911127	0.131601	0.82535	0.0710846	0.92781	0.162931	-0.085777	0.542324
1824	1	17	38	YNL328C	MDJ2	1.12466	0.0158763	1.04406	0.0548223	0.927827	0.0359295	-0.0805996	0.0996354
1825	2	3	32	YGL210W	YPT32	1.06265	0.112648	0.970071	0.0750007	0.92795	0.14775	-0.0925763	0.532719
1826	1	7	18	YOR298W	MUM3	1.17253	0.0271346	1.08706	0.0339446	0.927977	0.0449057	-0.0854744	0.156067
1827	3	19	45	YJL116C	NCA3	1.2027	0.0464352	1.11421	0.0186528	0.928167	0.046568	-0.0884899	0.175319
1828	1	29	25	YLL028W	TPO1	0.887477	0.0471637	0.821312	0.0236602	0.9282	0.0573685	-0.0661648	0.234613
1829	3	7	40	YJR063W	RPA12	1.15439	0.0909835	1.06313	0.0270098	0.928559	0.096582	-0.0912587	0.580898
1830	3	16	12	YDR481C	PHO8	1.07231	0.0737718	0.99276	0.0280467	0.928605	0.041102	-0.0795513	0.139947
1831	4	21	25	YER132C	PMD1	1.08806	0.0549417	1.0046	0.103932	0.928778	0.127517	-0.0834592	0.505728
1832	2	30	40	YIL065C	FIS1	0.991042	0.0116602	0.920471	0.0343842	0.928858	0.0349628	-0.0705707	0.101808
1833	2	21	33	YKL023W	YKL023W	0.997104	0.0168936	0.926341	0.0314022	0.928863	0.0207763	-0.0707629	0.0378667
1834	2	12	34	YIL089W	YIL089W	1.06774	0.0215566	0.992219	0.068554	0.929018	0.0568098	-0.0755241	0.222808
1835	1	7	7	YMR147W	YMR147W	1.08183	0.0163274	1.00445	0.0955294	0.929097	0.0945777	-0.0773833	0.394655
1836	2	8	4	YIL009C-A	EST3	0.956965	0.0415584	0.884969	0.0964915	0.929253	0.131648	-0.0719968	0.507028
1837	1	32	10	YHR163W	SOL3	1.00831	0.0222802	0.939587	0.148075	0.92936	0.128783	-0.0687229	0.527378
1838	1	4	12	YHR199C	AIM46	1.13937	0.0475007	1.05946	0.0928071	0.929481	0.0682973	-0.0799174	0.279276
1839	3	2	11	YBR016W	YBR016W	1.28264	0.0633317	1.1898	0.0202726	0.929576	0.0424783	-0.0928444	0.14756
1840	4	31	45	YOR008C-A	YOR008C-A	1.1025	0.0557201	1.01961	0.0589939	0.92974	0.097577	-0.082893	0.414193
1841	2	16	37	YBL060W	YEL1	1.18313	0.0870173	1.09407	0.0825891	0.929963	0.0970962	-0.0890587	0.402454
1842	1	25	6	YNL304W	YPT11	0.851054	0.0265278	0.79436	0.11994	0.929983	0.113156	-0.0566946	0.484815
1843	2	8	26	YIL038C	NOT3	1.05978	0.0130746	0.985889	0.0733303	0.930181	0.0665985	-0.0738953	0.278623
1844	1	17	18	YNL334C	SNO2	1.04249	0.0568445	0.967068	0.0704184	0.930278	0.0809108	-0.0754221	0.34683
1845	1	14	33	YPL170W	DAP1	1.01076	0.049206	0.94653	0.185836	0.930393	0.149326	-0.06423	0.590187
1846	1	15	20	YOL063C	CRT10	1.00444	0.0568977	0.936509	0.0842558	0.930691	0.0304637	-0.067929	0.0754538
1847	1	8	25	YDR093W	DNF2	1.10179	0.0634462	1.02151	0.0555023	0.930708	0.0799923	-0.0802784	0.347405
1848	2	12	12	YIR033W	MGA2	0.911391	0.0939589	0.837343	0.013412	0.930727	0.116195	-0.0740475	0.431551
1849	2	31	34	YGL195W	GCN1	0.994152	0.0321582	0.925803	0.0486394	0.930737	0.0220245	-0.0683487	0.0432302
1850	2	14	45	YPR001W	CIT3	0.975621	0.0459132	0.902339	0.0790319	0.930856	0.127943	-0.0732815	0.492759
1851	2	30	6	YOR202W	HIS3	0.905397	0.0279869	0.843226	0.0401511	0.93095	0.0197704	-0.0621709	0.0352453
1852	4	8	47	YGL029W	CGR1	1.16414	0.347989	0.962406	0.0304838	0.931093	0.35518	-0.201737	0.529142
1853	2	6	23	YPR195C	YPR195C	1.04632	0.0752542	0.966544	0.0478451	0.931243	0.108559	-0.0797794	0.440432
1854	3	7	17	YPR057W	BRR1	1.00987	0.0332382	0.940247	0.0998166	0.931397	0.0990605	-0.0696261	0.425326
1855	4	15	38	YML111W	BUL2	1.34231	0.0151577	1.25005	0.0609873	0.93154	0.0497258	-0.0922545	0.190384
1856	2	17	12	YLR232W	YLR232W	1.14332	0.0372347	1.06446	0.0206928	0.931541	0.019081	-0.0788625	0.0442988
1857	2	15	6	YDR162C	NBP2	0.713021	0.0510682	0.661199	0.061659	0.931783	0.104845	-0.0518227	0.434769
1858	1	21	31	YLR080W	EMP46	0.909374	0.0507032	0.841107	0.102358	0.932172	0.157113	-0.0682671	0.562515
1859	4	32	44	undefined	undefined	1.03061	0.0661989	0.957727	0.017213	0.932214	0.0471001	-0.0728824	0.191174
1860	3	25	21	YLR038C	COX12	0.85765	0.0472144	0.799918	0.049918	0.932307	0.00687889	-0.0577319	0.0297914
1861	1	22	25	YPL139C	UME1	0.797218	0.0414	0.734952	0.161122	0.932505	0.234304	-0.062266	0.697118
1862	1	2	34	YER007C-A	TMA20	1.13881	0.048432	1.06247	0.0586494	0.932548	0.0158846	-0.0763312	0.0233253
1863	1	20	21	YDR131C	YDR131C	0.925246	0.0435993	0.860626	0.023735	0.932642	0.0579376	-0.0646195	0.238231
1864	4	21	21	YER131W	RPS26B	0.913949	0.00920316	0.851921	0.0448054	0.93272	0.058669	-0.0620279	0.245537
1865	4	12	12	YPR131C	NAT3	0.32211	0.107056	0.26139	0.0176795	0.932772	0.364902	-0.06072	0.711597
1866	1	9	42	YMR294W	JNM1	0.992478	0.0334703	0.922523	0.103759	0.932885	0.128795	-0.0699548	0.521597
1867	3	25	20	YDL243C	AAD4	0.850794	0.0492938	0.785212	0.0988763	0.932976	0.176298	-0.0655811	0.592817
1868	4	1	43	YER185W	PUG1	1.01819	0.149613	0.925039	0.037276	0.933035	0.172277	-0.0931475	0.537273
1869	3	20	34	YDL036C	PUS9	1.09848	0.2566	0.944556	0.102227	0.933133	0.313812	-0.15392	0.590009
1870	2	1	36	YLR365W	YLR365W	0.962375	0.0392561	0.895673	0.034565	0.933137	0.0654982	-0.0667023	0.291794
1871	1	2	31	YPL092W	SSU1	1.18813	0.04042	1.11038	0.117866	0.93315	0.0810228	-0.0777432	0.358518
1872	2	2	9	YPL064C	CWC27	1.10013	0.0651877	1.02561	0.0460344	0.933323	0.0265933	-0.0745145	0.0790676
1873	1	3	4	YOL019W	YOL019W	1.02541	0.0410308	0.957908	0.0619659	0.933327	0.0273379	-0.0675028	0.0633186
1874	2	11	23	YOR185C	GSP2	0.974219	0.0392588	0.908103	0.0251173	0.933358	0.0399033	-0.0661156	0.147804
1875	1	2	22	YER002W	NOP16	0.925773	0.0663174	0.859718	0.082381	0.933428	0.113815	-0.0660553	0.479519
1876	3	18	23	YBR075W	YBR075W	0.866976	0.0437247	0.809256	0.0716566	0.93345	0.069024	-0.0577197	0.311293
1877	2	23	20	YGR015C	YGR015C	0.986228	0.0662455	0.914761	0.0756602	0.933547	0.112218	-0.071467	0.486329
1878	4	21	19	YDR417C	YDR417C	0.927522	0.067361	0.865223	0.056215	0.93382	0.03285	-0.0622991	0.108643
1879	3	24	21	YNL068C	FKH2	0.882538	0.0916138	0.810158	0.0469096	0.934167	0.157869	-0.07238	0.532404
1880	1	30	46	YGR152C	RSR1	0.815441	0.0342527	0.757298	0.0865584	0.934183	0.138362	-0.0581424	0.558239
1881	1	6	6	YPR011C	YPR011C	1.06524	0.0234512	0.993867	0.0361325	0.934197	0.0543691	-0.0713693	0.232002
1882	1	12	7	YDR414C	ERD1	1.14057	0.0766352	1.06074	0.0572062	0.934319	0.0798644	-0.0798327	0.354228
1883	2	32	46	YGR279C	SCW4	1.00507	0.0595171	0.937882	0.0329695	0.934489	0.0225344	-0.0671844	0.239569
1884	2	18	16	YDR329C	PEX3	0.891733	0.0550647	0.830132	0.0174985	0.934633	0.0630632	-0.0616013	0.295271
1885	2	4	37	YBL012C	YBL012C	0.966748	0.0878691	0.895148	0.021388	0.934881	0.0987445	-0.0715997	0.44195
1886	2	22	33	YPR128C	ANT1	1.02861	0.0310587	0.962435	0.0844114	0.934992	0.0683194	-0.0661737	0.308672
1887	3	18	13	YNR019W	ARE2	1.05446	0.0527736	0.980513	0.0749466	0.935236	0.111126	-0.0739456	0.489264
1888	2	13	12	YLR408C	BLS1	1.05433	0.0681003	0.981121	0.0381876	0.935377	0.0815055	-0.0732105	0.357971
1889	4	22	22	YNL166C	BNI5	0.932853	0.0471924	0.867662	0.0533443	0.935421	0.106119	-0.065191	0.450942
1890	2	3	42	YLR307W	CDA1	0.894917	0.0325591	0.8349	0.0403665	0.935685	0.0774875	-0.0600173	0.358923
1891	1	3	5	YLR120C	YPS1	1.04241	0.00574017	0.975571	0.0326358	0.935745	0.0262897	-0.0668344	0.0731793
1892	3	21	6	YAL054C	ACS1	1.03873	0.104802	0.95906	0.0588551	0.935926	0.138073	-0.0796745	0.516576
1893	3	22	47	YNL117W	MLS1	1.15657	0.0496301	1.07902	0.0473249	0.936043	0.0767775	-0.077551	0.356088
1894	4	29	17	YER163C	GCG1	1.1413	0.0484381	1.06598	0.0112033	0.936125	0.0501815	-0.0753237	0.211392
1895	1	26	25	YPL119C	DBP1	0.944641	0.0632262	0.885254	0.0874254	0.9364	0.0568673	-0.0593861	0.266449
1896	2	25	4	YLR263W	RED1	1.01683	0.0116972	0.952417	0.030561	0.937007	0.0379906	-0.0644152	0.146583
1897	1	31	15	YMR243C	ZRC1	0.724304	0.0611325	0.672959	0.0917781	0.937149	0.162191	-0.0513449	0.604384
1898	3	25	31	YMR129W	POM152	0.920138	0.107084	0.843081	0.0689326	0.937218	0.187486	-0.0770564	0.576732
1899	1	28	45	YDR363W	ESC2	0.777435	0.0352408	0.722714	0.0992942	0.937245	0.170565	-0.0547214	0.621189
1900	2	14	41	YPL001W	HAT1	1.05094	0.0151616	0.984411	0.0671652	0.937299	0.0703962	-0.0665294	0.336949
1901	2	16	17	YBL055C	YBL055C	0.967974	0.0387658	0.902853	0.082849	0.937483	0.119487	-0.0651213	0.526931
1902	2	9	16	YLR390W	ECM19	1.09839	0.0271922	1.02886	0.0285785	0.937606	0.0425184	-0.0695249	0.182199
1903	3	5	6	YLR436C	ECM30	1.16565	0.120636	1.08071	0.0672595	0.937752	0.114271	-0.084944	0.481272
1904	2	24	24	YMR078C	CTF18	1.02971	0.0459268	0.963218	0.131617	0.937807	0.135256	-0.0664897	0.581618
1905	4	10	32	YIL158W	AIM20	1.2345	0.0921261	1.15741	0.0884667	0.937847	0.0259745	-0.0770887	0.0767214
1906	2	23	36	YGR019W	UGA1	1.07378	0.0281228	1.00481	0.100816	0.937959	0.11265	-0.0689655	0.502601
1907	2	20	41	YBL075C	SSA3	1.10517	0.059799	1.03606	0.0654931	0.93796	0.0450747	-0.0691149	0.183828
1908	2	11	6	YDR149C	YDR149C	0.865138	0.0755747	0.800122	0.074121	0.93802	0.162549	-0.0650152	0.584303
1909	4	26	33	YER153C	PET122	0.485503	0.0755071	0.449563	0.0328965	0.938128	0.0781434	-0.0359396	0.553937
1910	2	3	24	YGL208W	SIP2	1.0735	0.0720434	1.00604	0.0511615	0.938168	0.0150321	-0.067458	0.0449844
1911	3	8	17	YIL135C	VHS2	0.848666	0.0822902	0.787798	0.0153212	0.938221	0.104962	-0.0608681	0.439195
1912	2	12	33	YBL046W	PSY4	1.06374	0.0196677	0.998898	0.0655623	0.938427	0.0491151	-0.0648428	0.213574
1913	1	16	6	YHR097C	YHR097C	1.12595	0.0609438	1.05274	0.0552887	0.93881	0.0840998	-0.0732066	0.406626
1914	2	3	48	YGL214W	YGL214W	0.876974	0.0407191	0.82151	0.059038	0.938868	0.0829151	-0.0554639	0.388389
1915	2	19	22	YDR191W	HST4	0.881063	0.0593411	0.818499	0.0777729	0.939069	0.155124	-0.0625635	0.576949
1916	2	19	33	YGR108W	CLB1	1.0598	0.0502842	0.992571	0.0323506	0.939098	0.0598875	-0.0672265	0.297201
1917	2	27	6	YDR218C	SPR28	0.998134	0.0344669	0.938541	0.0667538	0.93919	0.0370359	-0.0595933	0.139175
1918	3	12	30	YBR171W	SEC66	0.986808	0.161523	0.896207	0.0172484	0.939193	0.189539	-0.0906011	0.541724
1919	4	24	39	undefined	undefined	1.1144	0.0443754	1.04526	0.0241805	0.939202	0.037227	-0.0691394	0.150484
1920	3	25	36	YDR005C	MAF1	0.996484	0.0433604	0.936025	0.0389754	0.939404	0.00176368	-0.0604596	0.0460914
1921	1	21	17	YAR037W	YAR037W	0.989619	0.0515944	0.926639	0.0772638	0.939444	0.095563	-0.0629804	0.455949
1922	4	6	1	YGL146C	RRT6	1.05053	0.0644404	0.98885	0.0940612	0.94004	0.0448085	-0.0616789	0.206159
1923	2	22	23	YFR049W	YMR31	0.972426	0.00914921	0.915002	0.0966833	0.940127	0.0911317	-0.0574239	0.452984
1924	2	22	29	YPR127W	YPR127W	1.02392	0.00908909	0.96297	0.0766767	0.940179	0.0711012	-0.0609534	0.35439
1925	3	9	29	YOL136C	PFK27	0.9932	0.0064019	0.934772	0.120146	0.940565	0.116107	-0.0584282	0.546781
1926	2	26	35	YGR231C	PHB2	1.00716	0.0807986	0.945072	0.0456308	0.940757	0.0300516	-0.0620905	0.129886
1927	3	3	25	YPR042C	PUF2	1.19304	0.0721893	1.11961	0.0219613	0.940782	0.0384548	-0.073424	0.174669
1928	4	1	45	YGL144C	ROG1	0.92977	0.141355	0.847402	0.028226	0.940903	0.194055	-0.0823674	0.562919
1929	2	27	47	YOR253W	NAT5	1.0554	0.0287151	0.993373	0.0904965	0.941046	0.0813868	-0.0620276	0.407098
1930	3	19	47	YJR088C	EMC2	0.576752	0.482672	0.309127	0.0178447	0.941139	0.497897	-0.267625	0.501285
1931	4	15	10	YIL018W	RPL2B	1.0723	0.067229	1.00579	0.0806064	0.941175	0.0907497	-0.0665092	0.454631
1932	3	6	10	YCR069W	CPR4	1.24184	0.0938864	1.16128	0.0153226	0.941233	0.0809843	-0.0805568	0.404939
1933	4	2	19	YER179W	DMC1	1.13527	0.0569324	1.06702	0.0344067	0.941236	0.0356125	-0.0682472	0.161372
1934	2	10	27	YCR099C	YCR099C	1.06028	0.0322222	0.996397	0.0573957	0.941238	0.069094	-0.063879	0.357387
1935	2	8	30	YIL042C	PKP1	1.13557	0.064506	1.06448	0.0217321	0.941485	0.0727242	-0.0710892	0.350335
1936	4	3	3	YOR128C	ADE2	1.22837	0.101061	1.15467	0.0836819	0.9415	0.042149	-0.0736966	0.191071
1937	1	23	39	YMR219W	ESC1	0.875326	0.0178205	0.822998	0.0396445	0.941526	0.0645751	-0.0523274	0.325919
1938	3	26	22	YKR106W	GEX2	0.854245	0.0272439	0.800486	0.101597	0.941602	0.148801	-0.0537589	0.610565
1939	1	21	18	YNL321W	VNX1	0.957541	0.0484674	0.896227	0.0631942	0.941652	0.115162	-0.0613144	0.513322
1940	3	9	5	YOL124C	TRM11	1.2065	0.102398	1.13484	0.121594	0.941785	0.0792109	-0.0716598	0.418406
1941	4	21	1	YER123W	YCK3	1.32496	0.0738725	1.24838	0.0710761	0.942171	0.00659569	-0.0765819	0.00776979
1942	2	19	19	YOR214C	SPR2	0.958086	0.0135406	0.902717	0.0730211	0.942306	0.0758432	-0.055369	0.395737
1943	1	11	21	YML054C	CYB2	1.01949	0.0597841	0.956699	0.0148733	0.94254	0.0708808	-0.0627868	0.350598
1944	1	9	24	YOR012W	YOR012W	1.04888	0.0255014	0.989867	0.0705686	0.942821	0.0470397	-0.059008	0.22901
1945	2	27	24	YPL089C	RLM1	1.09019	0.0341371	1.02947	0.0825227	0.943041	0.0498118	-0.0607197	0.242991
1946	4	24	8	undefined	undefined	1.00495	0.0956144	0.939112	0.0423081	0.943309	0.104895	-0.0658411	0.479082
1947	1	28	29	YDR357C	CNL1	0.939764	0.070314	0.88058	0.0256113	0.943328	0.0863632	-0.0591837	0.434055
1948	4	31	11	undefined	undefined	1.12523	0.164843	1.04901	0.0773348	0.943533	0.0904464	-0.076214	0.453601
1949	1	7	16	YOL037C	YOL037C	1.1752	0.0160196	1.1085	0.0464289	0.943912	0.0515138	-0.0666945	0.263436
1950	4	13	26	YIL085C	KTR7	1.00763	0.0233223	0.951607	0.0682675	0.943968	0.0562668	-0.0560187	0.299582
1951	1	13	18	YMR302C	YME2	1.07199	0.0345254	1.01227	0.0850514	0.944113	0.0726359	-0.059719	0.381988
1952	4	13	25	YER101C	AST2	0.946275	0.0273541	0.895485	0.106576	0.944239	0.0871876	-0.0507903	0.477555
1953	3	1	32	YJR117W	STE24	1.16454	0.199095	1.07009	0.0152647	0.944256	0.148326	-0.0944472	0.697856
1954	2	27	8	YGR025W	YGR025W	1.0008	0.0503131	0.942265	0.055255	0.944291	0.0765594	-0.0585365	0.415791
1955	1	5	11	YLL057C	JLP1	1.0776	0.0643853	1.01165	0.0915192	0.944403	0.122724	-0.0659547	0.559953
1956	1	13	36	YOR028C	CIN5	1.18955	0.0666103	1.11891	0.106974	0.944495	0.112596	-0.0706372	0.531742
1957	2	23	27	YOR231W	MKK1	1.03835	0.0441984	0.981044	0.081358	0.944554	0.0652936	-0.0573023	0.350354
1958	2	3	28	YGL209W	MIG2	1.06535	0.0473261	1.00438	0.0310915	0.944741	0.0531341	-0.0609729	0.271486
1959	1	20	39	YPR083W	MDM36	1.0446	0.0636161	0.98312	0.0462799	0.944836	0.0760317	-0.0614818	0.406441
1960	3	17	34	YNR066C	YNR066C	0.994281	0.142275	0.94147	0.148499	0.945013	0.0279831	-0.0528103	0.111439
1961	4	22	24	YDR444W	YDR444W	1.10527	0.0440955	1.0427	0.0223332	0.945293	0.0506149	-0.0625659	0.275456
1962	4	13	33	YER106W	MAM1	1.15599	0.0739957	1.08368	0.131731	0.945314	0.158357	-0.0723163	0.626651
1963	1	8	38	YHR075C	PPE1	1.12878	0.0235356	1.06417	0.124512	0.94535	0.13027	-0.0646131	0.596923
1964	1	2	27	YPL095C	EEB1	1.13868	0.0530493	1.0742	0.103198	0.945507	0.0986688	-0.0644823	0.517623
1965	3	25	43	YMR133W	REC114	0.995708	0.0235491	0.942101	0.0477643	0.945548	0.0260787	-0.0536073	0.089051
1966	3	7	14	YBL091C-A	SCS22	1.06487	0.103951	1.00351	0.0616603	0.94558	0.0329661	-0.0613572	0.177186
1967	1	23	37	YMR007W	YMR007W	0.983877	0.0399618	0.925319	0.131028	0.945589	0.158436	-0.0585581	0.656285
1968	2	25	32	YLR270W	DCS1	1.02909	0.0405968	0.971187	0.0122339	0.945614	0.0477517	-0.0579056	0.260511
1969	1	21	44	YOR058C	ASE1	0.306365	0	0.289733	0	0.945711	0	-0.0166324
1970	4	2	48	YER186C	YER186C	1.13457	0.0644105	1.0671	0.0506132	0.945757	0.0933552	-0.0674706	0.485268
1971	2	13	16	YLR410W	VIP1	0.547297	0.0292969	0.517238	0.0212491	0.945838	0.0182534	-0.0300596	0.0606405
1972	2	17	34	YJL151C	SNA3	1.04255	0.032552	0.987238	0.0667776	0.945955	0.0382194	-0.0553105	0.172447
1973	1	26	28	YHL010C	ETP1	1.08586	0.0129777	1.02738	0.040717	0.946079	0.0335552	-0.0584757	0.152377
1974	2	17	19	YKL128C	PMU1	0.931475	0.0622599	0.872686	0.0752686	0.946111	0.13977	-0.0587893	0.601477
1975	2	9	26	YJL185C	ATG36	1.01287	0.0551438	0.958641	0.0591447	0.94622	0.0192665	-0.0542303	0.0578077
1976	1	9	28	YOR013W	IRC11	1.06967	0.0568793	1.01217	0.0722319	0.94627	0.0467373	-0.0575026	0.234189
1977	2	29	19	YKL171W	NNK1	1.06565	0.0675908	1.00465	0.0324976	0.946541	0.0656906	-0.0609991	0.367847
1978	2	26	29	YPR145W	ASN1	1.05216	0.060287	0.99508	0.0556952	0.946564	0.0396141	-0.0570817	0.200965
1979	4	30	10	YOR345C	YOR345C	1.20121	0.0822482	1.12998	0.0302936	0.946579	0.0859305	-0.0712336	0.463766
1980	2	17	17	YLR224W	UCC1	0.911643	0.0309571	0.860487	0.0509808	0.946678	0.0857461	-0.0511553	0.462571
1981	3	12	22	YBR166C	TYR1	0.903116	0.0365075	0.85078	0.0901672	0.94674	0.129225	-0.0523359	0.605086
1982	1	18	6	YER065C	ICL1	1.00988	0.0335179	0.953789	0.0505352	0.946799	0.0760897	-0.0560908	0.425344
1983	3	19	16	YDL134C-A	YDL134C-A	0.966321	0.00830466	0.914776	0.0387534	0.946843	0.0433706	-0.0515459	0.227017
1984	3	18	38	YMR198W	CIK1	1.11036	0.0982168	1.04207	0.0892494	0.947198	0.13057	-0.0682925	0.561413
1985	2	26	13	YPR138C	MEP3	1.01526	0.0998383	0.960879	0.0846522	0.947409	0.0128053	-0.0543853	0.0511366
1986	4	6	27	YMR056C	AAC1	1.06472	0.0552352	1.00582	0.0207015	0.947556	0.0577299	-0.0588998	0.331722
1987	3	23	1	YJL115W	ASF1	1.05316	0.0236697	0.996398	0.0650355	0.947605	0.0793223	-0.0567579	0.438308
1988	2	19	8	YGL259W	YPS5	1.063	0.0244558	1.00689	0.0395671	0.947646	0.0419742	-0.0561101	0.216497
1989	2	28	19	YNL204C	SPS18	0.993835	0.0358108	0.943818	0.0929385	0.947731	0.060458	-0.0500169	0.356887
1990	1	17	2	YNL339C	YRF1-6	1.05067	0.0380295	0.994016	0.0177434	0.94791	0.0510304	-0.0566576	0.284709
1991	1	30	19	YDR056C	EMC10	0.949944	0.100077	0.893569	0.0948286	0.948121	0.115109	-0.0563757	0.576986
1992	3	7	35	YER066W	RRT13	0.86651	0.230042	0.760821	0.0108209	0.948172	0.26421	-0.105689	0.736762
1993	2	9	31	YKL100C	YPF1	1.08132	0.060762	1.02325	0.0364111	0.948205	0.0426574	-0.058068	0.240731
1994	4	30	12	YGR271W	SLH1	1.17365	0.0910244	1.10732	0.0340502	0.948345	0.0677727	-0.0663345	0.398534
[truncated: 3,432 more rows]
